# Supplementary material for: Selective attention for affiliative and agonistic interactions of dominants and close affiliates in macaques
Source: Sci Rep. 2020 Apr 6;10:5962. doi: 10.1038/s41598-020-62772-8 (PMC7136223; doi:10.1038/s41598-020-62772-8)
Supplement: Supplementary file 2 — Supplementary Dataset 1. [file 41598_2020_62772_MOESM2_ESM.csv]

event_ID	int_type	noise_move	actor	behavior	receiver	byst_ID	attention	one_higher_rank	one_friend	byst_nDS
1	af	KBKL	ilv	af	ils	inf	0	1	1	5,2
1	af	KBKL	ilv	af	ils	ing	0	1	0	5
2	af	KBKL	iff	af	ili	ida	1	1	1	0,2
2	af	KBKL	iff	af	ili	ire	0	0	0	6,05
3	af	KBKL	ire	af	ink	ils	0	0	0	7,3
3	af	KBKL	ire	af	ink	ili	0	1	1	2,65
3	af	KBKL	ire	af	ink	ilv	0	0	0	8,3
3	af	KBKL	ire	af	ink	ida	0	1	0	0,2
4	af	KBKL	irm	af	iff	ili	0	1	1	2,65
4	af	KBKL	irm	af	iff	ink	0	0	0	5,05
5	da	KBKL	ida	da	irm	iff	1	1	1	1,2
5	da	KBKL	ida	da	irm	ils	1	0	1	7,3
6	da	KBKL	ils	da	ili	iff	0	1	1	1,2
6	da	KBKL	ils	da	ili	ida	0	1	1	0,2
6	da	KBKL	ils	da	ili	irm	1	1	1	4,07
7	af	KBKL	ilv	af	ing	ire	1	1	1	6,05
7	af	KBKL	ilv	af	ing	ink	0	1	0	5,05
7	af	KBKL	ilv	af	ing	inf	0	1	1	5,2
8	da	B	ire	da	ils	iff	1	1	0	1,2
8	da	B	ire	da	ils	inf	1	1	0	5,2
8	da	B	ire	da	ils	ili	1	1	1	2,65
8	da	B	ire	da	ils	ida	1	1	1	0,2
8	da	B	ire	da	ils	ink	0	1	1	5,05
9	af	KBKL	ing	af	ire	inf	1	1	1	5,2
9	af	KBKL	ing	af	ire	ida	1	1	0	0,2
9	af	KBKL	ing	af	ire	ilv	1	0	1	8,3
9	af	KBKL	ing	af	ire	ils	0	0	0	7,3
10	da	KBKL	ire	da	ilv	inf	1	1	1	5,2
10	da	KBKL	ire	da	ilv	ing	1	1	1	5
10	da	KBKL	ire	da	ilv	ils	0	1	1	7,3
10	da	KBKL	ire	da	ilv	ida	0	1	0	0,2
11	da	B	ida	da	inf	ire	1	0	0	6,05
11	da	B	ida	da	inf	ing	1	1	1	5
11	da	B	ida	da	inf	ilv	1	0	0	8,3
11	da	B	ida	da	inf	ils	1	0	1	7,3
12	af	KBKL	inf	af	ils	ing	1	1	1	5
12	af	KBKL	inf	af	ils	ire	1	1	0	6,05
12	af	KBKL	inf	af	ils	ilv	1	0	1	8,3
12	af	KBKL	inf	af	ils	ida		1	1	0,2
13	af	KBKL	ili	af	ink	iff	1	1	1	1,2
14	af	KBKL	ing	af	ire	ils	1	0	0	7,3
14	af	KBKL	ing	af	ire	inf	1	1	1	5,2
14	af	KBKL	ing	af	ire	ilv	1	0	1	8,3
14	af	KBKL	ing	af	ire	ida	0	1	0	0,2
15	af	B	ire	af	ilv	ing	1	1	1	5
15	af	B	ire	af	ilv	inf	1	1	1	5,2
15	af	B	ire	af	ilv	ils	0	1	1	7,3
15	af	B	ire	af	ilv	ida	0	1	0	0,2
15	af	B	ire	af	ilv	irm	0	1	0	4,07
16	af	KBKL	ing	af	ire	ilv	0	0	1	8,3
16	af	KBKL	ing	af	ire	inf	0	1	1	5,2
16	af	KBKL	ing	af	ire	ida	0	1	0	0,2
16	af	KBKL	ing	af	ire	ils	0	0	0	7,3
17	af	KBKL	ing	af	ire	iff	0	1	0	1,2
17	af	KBKL	ing	af	ire	ilv	0	0	1	8,3
17	af	KBKL	ing	af	ire	irm	0	1	0	4,07
17	af	KBKL	ing	af	ire	ida	0	1	0	0,2
17	af	KBKL	ing	af	ire	ils	0	0	0	7,3
18	af	KBKL	ilv	af	ing	inf	1	1	1	5,2
18	af	KBKL	ilv	af	ing	ili	1	1	0	2,65
18	af	KBKL	ilv	af	ing	ire	0	1	1	6,05
18	af	KBKL	ilv	af	ing	ink	0	1	0	5,05
18	af	KBKL	ilv	af	ing	irm	0	1	0	4,07
19	da	KBKL	irm	da	inf	ing	1	1	1	5
19	da	KBKL	irm	da	inf	iff	0	1	0	1,2
19	da	KBKL	irm	da	inf	ili	0	1	0	2,65
19	da	KBKL	irm	da	inf	ilv	0	0	0	8,3
19	da	KBKL	irm	da	inf	ire	0	0	0	6,05
20	af	KBKL	ire	af	iff	ilv	0	0	0	8,3
20	af	KBKL	ire	af	iff	ing	0	1	1	5
20	af	KBKL	ire	af	iff	irm	0	1	0	4,07
20	af	KBKL	ire	af	iff	inf	0	1	0	5,2
20	af	KBKL	ire	af	iff	ili	0	1	1	2,65
21	af	KBKL	ire	af	ili	iff	1	1	1	1,2
21	af	KBKL	ire	af	ili	ilv	1	0	0	8,3
21	af	KBKL	ire	af	ili	ing	0	1	1	5
21	af	KBKL	ire	af	ili	inf	0	1	0	5,2
21	af	KBKL	ire	af	ili	ink	0	1	1	5,05
22	af	KBKL	ilv	af	ils	ire	0	1	0	6,05
22	af	KBKL	ilv	af	ils	ing	0	1	0	5
22	af	KBKL	ilv	af	ils	ida	0	1	1	0,2
23	af	KBKL	ida	af	ils	ilv	1	0	1	8,3
23	af	KBKL	ida	af	ils	ing	1	1	0	5
23	af	KBKL	ida	af	ils	ire	0	1	0	6,05
24	da	B	ida	da	ire	ils	1	0	1	7,3
24	da	B	ida	da	ire	ilv	1	0	0	8,3
24	da	B	ida	da	ire	ing	1	1	1	5
25	af	KBKL	ilv	af	ils	inf	0	1	1	5,2
25	af	KBKL	ilv	af	ils	ing	0	1	0	5
25	af	KBKL	ilv	af	ils	ire	0	1	0	6,05
25	af	KBKL	ilv	af	ils	ida	0	1	1	0,2
25	af	KBKL	ilv	af	ils	ink	0	1	0	5,05
26	af	KBKL	ilv	af	ing	inf	1	1	1	5,2
26	af	KBKL	ilv	af	ing	ire	1	1	1	6,05
26	af	KBKL	ilv	af	ing	ink	0	1	0	5,05
26	af	KBKL	ilv	af	ing	ili	0	1	0	2,65
27	af	KBKL	ili	af	iff	irm	1	0	1	4,07
28	af	B	ing	af	ire	inf	0	1	1	5,2
28	af	B	ing	af	ire	iff	1	1	0	1,2
28	af	B	ing	af	ire	irm	0	1	0	4,07
28	af	B	ing	af	ire	ink	0	1	1	5,05
28	af	B	ing	af	ire	ili	0	1	1	2,65
29	af	KBKL	ing	af	ilv	ida	0	1	0	0,2
29	af	KBKL	ing	af	ilv	ire	0	1	1	6,05
29	af	KBKL	ing	af	ilv	inf	0	1	1	5,2
29	af	KBKL	ing	af	ilv	ili	0	1	0	2,65
30	af	KBKL	ire	af	ing	ilv	0	0	1	8,3
30	af	KBKL	ire	af	ing	ili	0	1	1	2,65
31	af	KBKL	ilv	af	ing	ire	1	1	1	6,05
31	af	KBKL	ilv	af	ing	ili	0	1	0	2,65
31	af	KBKL	ilv	af	ing	ink	0	1	0	5,05
31	af	KBKL	ilv	af	ing	inf	0	1	1	5,2
32	af	KBKL	ink	af	ilv	ili	1	1	0	2,65
32	af	KBKL	ink	af	ilv	ing	0	1	0	5
32	af	KBKL	ink	af	ilv	ire	0	1	1	6,05
32	af	KBKL	ink	af	ilv	ida	0	1	0	0,2
32	af	KBKL	ink	af	ilv	inf	0	1	1	5,2
33	af	KBKL	ink	af	ing	ilv	1	0	1	8,3
33	af	KBKL	ink	af	ing	ire	1	0	1	6,05
33	af	KBKL	ink	af	ing	ida	1	1	0	0,2
33	af	KBKL	ink	af	ing	inf	0	0	1	5,2
34	af	KBKL	irm	af	iff	ils	0	0	0	7,3
34	af	KBKL	irm	af	iff	ida	0	1	1	0,2
35	da	KBKL	iff	da	ils	ida	1	1	1	0,2
36	da	B	iff	da	ils	ida	1	1	1	0,2
37	da	KBKL	inf	da	ire	ing	1	1	1	5
37	da	KBKL	inf	da	ire	iff	0	1	0	1,2
37	da	KBKL	inf	da	ire	irm	1	1	0	4,07
37	da	KBKL	inf	da	ire	ili	0	1	1	2,65
38	af	B	ili	af	iff	ire	0	0	0	6,05
38	af	B	ili	af	iff	ing	0	0	0	5
38	af	B	ili	af	iff	ink	0	0	1	5,05
38	af	B	ili	af	iff	inf	0	0	0	5,2
38	af	B	ili	af	iff	irm	0	0	1	4,07
39	af	KBKL	ida	af	ils	ilv	1	0	1	8,3
39	af	KBKL	ida	af	ils	irm	0	1	1	4,07
40	af	KBKL	ire	af	inf	ink	1	1	1	5,05
40	af	KBKL	ire	af	inf	iff	0	1	0	1,2
40	af	KBKL	ire	af	inf	ili	0	1	1	2,65
40	af	KBKL	ire	af	inf	ing	1	1	1	5
41	af	KBKL	ire	af	ing	ink	1	1	1	5,05
41	af	KBKL	ire	af	ing	iff	0	1	0	1,2
41	af	KBKL	ire	af	ing	ili	0	1	1	2,65
41	af	KBKL	ire	af	ing	inf	0	1	1	5,2
41	af	KBKL	ire	af	ing	irm	0	1	0	4,07
42	af	KBKL	ink	af	ire	inf	0	1	0	5,2
42	af	KBKL	ink	af	ire	ing	0	1	1	5
42	af	KBKL	ink	af	ire	irm	0	1	0	4,07
42	af	KBKL	ink	af	ire	ili	0	1	1	2,65
42	af	KBKL	ink	af	ire	iff	0	1	0	1,2
43	af	KBKL	ire	sg	ink	ilv	1	0	0	8,3
43	af	KBKL	ire	sg	ink	inf	0	1	0	5,2
43	af	KBKL	ire	sg	ink	irm	0	1	0	4,07
43	af	KBKL	ire	sg	ink	iff	0	1	0	1,2
43	af	KBKL	ire	sg	ink	ilv	0	0	0	8,3
43	af	KBKL	ire	sg	ink	ing	0	1	1	5
43	da	KBKL	ida	da	ili	ilv	1	0	0	8,3
43	da	KBKL	ida	da	ili	ire	1	0	0	6,05
43	da	KBKL	ida	da	ili	iff	0	1	1	1,2
43	da	KBKL	ida	da	ili	ing	0	0	0	5
43	da	KBKL	ida	da	ili	ink	0	0	1	5,05
43	da	KBKL	ida	da	ili	inf	0	0	0	5,2
44	af	KBKL	ili	af	iff	irm	1	0	1	4,07
44	af	KBKL	ili	af	iff	ing	0	0	0	5
44	af	KBKL	ili	af	iff	ire	0	0	0	6,05
44	af	KBKL	ili	af	iff	inf	0	0	0	5,2
44	af	KBKL	ili	af	iff	ink	0	0	1	5,05
44	af	KBKL	ili	af	iff	ilv	0	0	0	8,3
45	af	KBKL	ida	af	ilv	ils	1	1	1	7,3
46	af	KBKL	ilv	af	ils	ida	1	1	1	0,2
46	af	KBKL	ilv	af	ils	irm	1	1	1	4,07
46	af	KBKL	ilv	af	ils	ili	0	1	0	2,65
46	af	KBKL	ilv	af	ils	inf	0	1	1	5,2
47	da	B	ire	da	ils	iff	1	1	0	1,2
47	da	B	ire	da	ils	ilv	1	0	1	8,3
47	da	B	ire	da	ils	ink	1	1	1	5,05
47	da	B	ire	da	ils	inf	0	1	0	5,2
47	da	B	ire	da	ils	ili	0	1	1	2,65
49	af	KBKL	ilv	af	ire	ili	1	1	1	2,65
49	af	KBKL	ilv	af	ire	irm	0	1	0	4,07
50	da	B	ink	da	ilv	ire	1	1	1	6,05
50	da	B	ink	da	ilv	ili	1	1	0	2,65
50	da	B	ink	da	ilv	ida	0	1	0	0,2
51	af	KBKL	ire	af	ing	ili	1	1	1	2,65
51	af	KBKL	ire	af	ing	ilv	0	0	1	8,3
51	af	KBKL	ire	af	ing	ils	0	0	0	7,3
51	af	KBKL	ire	af	ing	ida	0	1	0	0,2
51	af	KBKL	ire	af	ing	inf	0	1	1	5,2
52	af	KBKL	ilv	af	ili	iff	1	1	1	1,2
52	af	KBKL	ilv	af	ili	ing	0	1	0	5
52	af	KBKL	ilv	af	ili	ire	0	1	0	6,05
52	af	KBKL	ilv	af	ili	ida	0	1	0	0,2
52	af	KBKL	ilv	af	ili	ils	0	1	1	7,3
53	af	B	ilv	af	ils	iff	1	1	0	1,2
53	af	B	ilv	af	ils	ing	0	1	0	5
53	af	B	ilv	af	ils	ire	0	1	0	6,05
53	af	B	ilv	af	ils	ida	0	1	1	0,2
53	af	B	ilv	af	ils	ili	0	1	0	2,65
54	af	KBKL	inf	af	ink	iff	0	1	0	1,2
54	af	KBKL	inf	af	ink	ili	1	1	0	2,65
54	af	KBKL	inf	af	ink	ida	1	1	0	0,2
54	af	KBKL	inf	af	ink	irm	0	1	0	4,07
54	af	KBKL	inf	af	ink	ire	0	0	1	6,05
54	af	KBKL	inf	af	ink	ilv	0	0	0	8,3
54	af	KBKL	inf	af	ink	ing	0	1	1	5
55	af	KBKL	ili	af	iff	ilv	0	0	0	8,3
55	af	KBKL	ili	af	iff	ire	0	0	0	6,05
55	af	KBKL	ili	af	iff	ing	0	0	0	5
55	af	KBKL	ili	af	iff	ida	0	1	1	0,2
55	af	KBKL	ili	af	iff	inf	0	0	0	5,2
55	af	KBKL	ili	af	iff	ink	0	0	1	5,05
56	af	KBKL	iff	af	ida	ing	0	0	0	5
56	af	KBKL	iff	af	ida	ire	0	0	0	6,05
56	af	KBKL	iff	af	ida	ili	0	0	1	2,65
56	af	KBKL	iff	af	ida	ilv	0	0	0	8,3
57	af	KBKL	ili	af	ilv	ing	0	1	0	5
57	af	KBKL	ili	af	ilv	ire	0	1	0	6,05
57	af	KBKL	ili	af	ilv	ida	0	1	0	0,2
57	af	KBKL	ili	af	ilv	iff	0	1	1	1,2
58	af	KBKL	ili	af	ilv	ire	1	1	0	6,05
58	af	KBKL	ili	af	ilv	ing	0	1	0	5
58	af	KBKL	ili	af	ilv	ida	0	1	0	0,2
58	af	KBKL	ili	af	ilv	iff	0	1	1	1,2
58	af	KBKL	ili	af	ilv	inf	0	1	1	5,2
58	af	KBKL	ili	af	ilv	irm	0	1	1	4,07
59	af	KBKL	ilv	af	ils	ili	1	1	0	2,65
59	af	KBKL	ilv	af	ils	ida	1	1	1	0,2
59	af	KBKL	ilv	af	ils	ing	0	1	0	5
59	af	KBKL	ilv	af	ils	ire	0	1	0	6,05
59	af	KBKL	ilv	af	ils	ink	0	1	0	5,05
59	af	KBKL	ilv	af	ils	irm	0	1	1	4,07
60	af	KBKL	ire	af	ili	ils	0	0	0	7,3
60	af	KBKL	ire	af	ili	ilv	0	0	0	8,3
60	af	KBKL	ire	af	ili	iff	0	1	1	1,2
60	af	KBKL	ire	af	ili	ida	0	1	0	0,2
60	af	KBKL	ire	af	ili	irm	0	1	1	4,07
60	af	KBKL	ire	af	ili	ink	0	1	1	5,05
61	af	B	ili	af	ilv	ida	1	1	0	0,2
61	af	B	ili	af	ilv	ils	0	1	1	7,3
61	af	B	ili	af	ilv	ing	0	1	0	5
61	af	B	ili	af	ilv	ire	0	1	0	6,05
61	af	B	ili	af	ilv	inf	0	1	1	5,2
62	af	KBKL	ing	af	ils	ida	1	1	1	0,2
63	da	B	ili	da	ing	iff	1	1	1	1,2
63	da	B	ili	da	ing	ils	1	0	0	7,3
63	da	B	ili	da	ing	ida	1	1	0	0,2
63	da	B	ili	da	ing	ilv	0	0	1	8,3
64	af	KBKL	ilv	af	ils	iff	0	1	0	1,2
64	af	KBKL	ilv	af	ils	irm	0	1	1	4,07
64	af	KBKL	ilv	af	ils	ida	0	1	1	0,2
64	af	KBKL	ilv	af	ils	ing	0	1	0	5
64	af	KBKL	ilv	af	ils	ire	0	1	0	6,05
65	af	KBKL	ing	af	ilv	ils	0	1	1	7,3
65	af	KBKL	ing	af	ilv	ink	0	1	0	5,05
66	af	KBKL	ida	af	iff	ilv	0	0	0	8,3
66	af	KBKL	ida	af	iff	ili	0	0	1	2,65
66	af	KBKL	ida	af	iff	ing	0	0	0	5
66	af	KBKL	ida	af	iff	ire	0	0	0	6,05
67	da	KBKL	iff	da	irm	ire	1	0	0	6,05
67	da	KBKL	iff	da	irm	ida	0	1	1	0,2
68	af	KBKL	ing	af	ils	ilv	1	0	1	8,3
68	af	KBKL	ing	af	ils	ida	0	1	1	0,2
69	af	KBKL	ilv	af	ils	ida	0	1	1	0,2
69	af	KBKL	ilv	af	ils	ing	1	1	0	5
70	af	KBKL	ing	af	ire	iff	1	1	0	1,2
70	af	KBKL	ing	af	ire	ink	0	1	1	5,05
71	af	KBKL	ilv	af	ils	ink	0	1	0	5,05
71	af	KBKL	ilv	af	ils	ing	0	1	0	5
72	af	KBKL	iff	af	ida	irm	1	0	0	4,07
73	af	KBKL	iff	af	ili	inf	0	0	0	5,2
74	af	KBKL	ing	af	ils	iff	1	1	0	1,2
74	af	KBKL	ing	af	ils	ida	0	1	1	0,2
75	af	KBKL	ing	af	ils	iff	0	1	0	1,2
75	af	KBKL	ing	af	ils	ida	1	1	1	0,2
76	af	KBKL	ire	af	ing	ilv	0	0	1	8,3
76	af	KBKL	ire	af	ing	ida	0	1	0	0,2
76	af	KBKL	ire	af	ing	inf	0	1	1	5,2
76	af	KBKL	ire	af	ing	ink	0	1	1	5,05
77	af	KBKL	ire	af	ing	ili	0	1	1	2,65
77	af	KBKL	ire	af	ing	iff	0	1	0	1,2
77	af	KBKL	ire	af	ing	ilv	0	0	1	8,3
77	af	KBKL	ire	af	ing	ils	0	0	0	7,3
77	af	KBKL	ire	af	ing	ida	0	1	0	0,2
78	af	KBKL	ilv	af	ils	inf	1	1	1	5,2
78	af	KBKL	ilv	af	ils	ili	1	1	0	2,65
78	af	KBKL	ilv	af	ils	iff	1	1	0	1,2
78	af	KBKL	ilv	af	ils	ire	0	1	0	6,05
78	af	KBKL	ilv	af	ils	ing	0	1	0	5
79	af	KBKL	ili	af	inf	ilv	0	0	0	8,3
79	af	KBKL	ili	af	inf	ils	0	0	0	7,3
79	af	KBKL	ili	af	inf	ire	0	0	0	6,05
79	af	KBKL	ili	af	inf	ida	0	1	0	0,2
79	af	KBKL	ili	af	inf	iff	0	1	1	1,2
80	af	KBKL	ing	af	ilv	inf	0	1	1	5,2
80	af	KBKL	ing	af	ilv	irm	0	1	0	4,07
80	af	KBKL	ing	af	ilv	ink	0	1	0	5,05
80	af	KBKL	ing	af	ilv	ire	0	1	1	6,05
81	af	KBKL	ink	af	ire	ing	1	1	1	5
81	af	KBKL	ink	af	ire	inf	0	1	0	5,2
81	af	KBKL	ink	af	ire	irm	0	1	0	4,07
82	af	KBKL	inf	af	ili	iff	1	1	1	1,2
82	af	KBKL	inf	af	ili	ire	0	0	0	6,05
82	af	KBKL	inf	af	ili	ing	0	1	1	5
83	af	KBKL	inf	af	ili	ire	0	0	0	6,05
83	af	KBKL	inf	af	ili	ing	0	1	1	5
83	af	KBKL	inf	af	ili	ilv	0	0	0	8,3
84	af	KBKL	ink	af	ida	irm	1	1	0	4,07
84	af	KBKL	ink	af	ida	ire	1	0	1	6,05
84	af	KBKL	ink	af	ida	inf	0	0	0	5,2
84	af	KBKL	ink	af	ida	inf	0	0	0	5,2
84	af	KBKL	ink	af	ida	iff	0	1	1	1,2
85	af	KBKL	ink	af	ire	inf	1	1	0	5,2
85	af	KBKL	ink	af	ire	iff	0	1	0	1,2
85	af	KBKL	ink	af	ire	ing	0	1	1	5
85	af	KBKL	ink	af	ire	ili	0	1	1	2,65
85	af	KBKL	ink	af	ire	ida	0	1	0	0,2
86	af	KBKL	ili	af	iff	inf	1	0	0	5,2
86	af	KBKL	ili	af	iff	ing	0	0	0	5
86	af	KBKL	ili	af	iff	ink	0	0	1	5,05
87	da	KBKL	iff	da	ink	ing	0	1	0	5
88	af	KBKL	ilv	af	ire	ili	1	1	1	2,65
88	af	KBKL	ilv	af	ire	ida	1	1	0	0,2
88	af	KBKL	ilv	af	ire	iff	0	1	0	1,2
88	af	KBKL	ilv	af	ire	ing	0	1	1	5
88	af	KBKL	ilv	af	ire	ink	0	1	1	5,05
88	af	KBKL	ilv	af	ire	inf	0	1	1	5,2
89	af	KBKL	ilv	af	ils	ing	1	1	0	5
89	af	KBKL	ilv	af	ils	ire	1	1	0	6,05
89	af	KBKL	ilv	af	ils	ili	1	1	0	2,65
90	af	KBKL	ire	af	ilv	ili	1	1	1	2,65
90	af	KBKL	ire	af	ilv	inf	0	1	1	5,2
90	af	KBKL	ire	af	ilv	ink	0	1	1	5,05
91	af	KBKL	iff	af	ida	ils	0	0	1	7,3
91	af	KBKL	iff	af	ida	irm	0	0	0	4,07
91	af	KBKL	iff	af	ida	ing	0	0	0	5
91	af	KBKL	iff	af	ida	ire	0	0	0	6,05
92	af	KBKL	ilv	af	ing	ili	1	1	0	2,65
92	af	KBKL	ilv	af	ing	ils	0	1	1	7,3
92	af	KBKL	ilv	af	ing	ink	0	1	0	5,05
92	af	KBKL	ilv	af	ing	inf	0	1	1	5,2
93	af	KBKL	ire	af	ink	ilv	0	0	0	8,3
93	af	KBKL	ire	af	ink	ing	0	1	1	5
93	af	KBKL	ire	af	ink	inf	0	1	0	5,2
93	af	KBKL	ire	af	ink	ili	0	1	1	2,65
94	af	KBKL	ire	af	inf	ilv	0	0	0	8,3
94	af	KBKL	ire	af	inf	ing	0	1	1	5
94	af	KBKL	ire	af	inf	ili	0	1	1	2,65
94	af	KBKL	ire	af	inf	ink	0	1	1	5,05
95	af	KBKL	ire	af	ink	ilv	0	0	0	8,3
95	af	KBKL	ire	af	ink	ing	0	1	1	5
95	af	KBKL	ire	af	ink	ili	0	1	1	2,65
95	af	KBKL	ire	af	ink	inf	0	1	0	5,2
96	af	KBKL	iff	af	ida	irm	0	0	0	4,07
97	af	KBKL	ing	af	ils	ili	1	1	0	2,65
97	af	KBKL	ing	af	ils	ire	0	1	1	6,05
97	af	KBKL	ing	af	ils	ink	0	1	0	5,05
97	af	KBKL	ing	af	ils	ilv	1	0	1	8,3
98	af	KBKL	ilv	af	ils	ili	1	1	0	2,65
98	af	KBKL	ilv	af	ils	ire	0	1	0	6,05
98	af	KBKL	ilv	af	ils	ink	0	1	0	5,05
98	af	KBKL	ilv	af	ils	ing	1	1	0	5
99	af	KBKL	ida	af	irm	iff	1	1	1	1,2
99	af	KBKL	ida	af	irm	ink	0	0	0	5,05
99	af	KBKL	ida	af	irm	ire	0	0	0	6,05
100	af	KBKL	ire	af	ili	ilv	0	0	0	8,3
100	af	KBKL	ire	af	ili	ink	0	1	1	5,05
100	af	KBKL	ire	af	ili	inf	0	1	0	5,2
101	af	KBKL	inf	af	ili	iff	1	1	1	1,2
101	af	KBKL	inf	af	ili	ink	1	1	1	5,05
101	af	KBKL	inf	af	ili	ing	0	1	1	5
101	af	KBKL	inf	af	ili	ire	0	0	0	6,05
103	da	KBKL	ing	da	ire	iff	1	1	0	1,2
103	da	KBKL	ing	da	ire	ink	1	1	1	5,05
103	da	KBKL	ing	da	ire	ilv	1	0	1	8,3
103	da	KBKL	ing	da	ire	ili	0	1	1	2,65
103	da	KBKL	ing	da	ire	inf	0	1	1	5,2
103	da	KBKL	ing	da	ire	irm	0	1	0	4,07
103	da	KBKL	ing	da	ire	ils	0	0	0	7,3
104	af	KBKL	ing	af	ire	irm	0	1	0	4,07
104	af	KBKL	ing	af	ire	ils	0	0	0	7,3
104	af	KBKL	ing	af	ire	ink	0	1	1	5,05
104	af	KBKL	ing	af	ire	ilv	0	0	1	8,3
104	af	KBKL	ing	af	ire	ili	0	1	1	2,65
104	af	KBKL	ing	af	ire	inf	0	1	1	5,2
105	af	KBKL	inf	af	ili	irm	0	1	1	4,07
105	af	KBKL	inf	af	ili	ils	0	0	0	7,3
105	af	KBKL	inf	af	ili	ink	0	1	1	5,05
105	af	KBKL	inf	af	ili	ilv	0	0	0	8,3
105	af	KBKL	inf	af	ili	ing	0	1	1	5
105	af	KBKL	inf	af	ili	ire	0	0	0	6,05
107	af	KBKL	ire	af	ing	iff	1	1	0	1,2
107	af	KBKL	ire	af	ing	irm	0	1	0	4,07
107	af	KBKL	ire	af	ing	ida	0	1	0	0,2
108	af	KBKL	ida	af	iff	inf	0	0	0	5,2
108	af	KBKL	ida	af	iff	irm	0	0	0	4,07
108	af	KBKL	ida	af	iff	ink	0	0	0	5,05
108	af	KBKL	ida	af	iff	ire	0	0	0	6,05
108	af	KBKL	ida	af	iff	ili	0	0	1	2,65
109	af	KBKL	ilv	af	inf	ida	1	1	0	0,2
109	af	KBKL	ilv	af	inf	iff	0	1	0	1,2
109	af	KBKL	ilv	af	inf	irm	0	1	0	4,07
109	af	KBKL	ilv	af	inf	ire	0	1	0	6,05
109	af	KBKL	ilv	af	inf	ils	0	1	1	7,3
109	af	KBKL	ilv	af	inf	ili	0	1	0	2,65
110	af	KBKL	ire	af	ing	ils	1	0	0	7,3
110	af	KBKL	ire	af	ing	irm	0	1	0	4,07
110	af	KBKL	ire	af	ing	iff	0	1	0	1,2
110	af	KBKL	ire	af	ing	ida	0	1	0	0,2
111	af	KBKL	ing	af	iff	ilv	0	0	1	8,3
111	af	KBKL	ing	af	iff	ils	0	0	0	7,3
111	af	KBKL	ing	af	iff	ida	0	1	1	0,2
111	af	KBKL	ing	af	iff	irm	0	1	0	4,07
111	af	KBKL	ing	af	iff	ire	1	0	1	6,05
111	af	KBKL	ing	af	iff	ili	0	1	1	2,65
112	da	B	ida	da	ilv	ils	0	1	1	7,3
112	da	B	ida	da	ilv	inf	1	1	1	5,2
112	da	B	ida	da	ilv	ink	1	1	0	5,05
112	da	B	ida	da	ilv	ire	1	1	0	6,05
113	af	KBKL	ida	af	iff	ing	1	0	0	5
113	af	KBKL	ida	af	iff	ils	0	0	1	7,3
113	af	KBKL	ida	af	iff	ilv	0	0	0	8,3
113	af	KBKL	ida	af	iff	ink	0	0	0	5,05
114	af	KBKL	iff	af	ida	ilv	0	0	0	8,3
114	af	KBKL	iff	af	ida	ing	0	0	0	5
114	af	KBKL	iff	af	ida	ils	0	0	1	7,3
114	af	KBKL	iff	af	ida	ink	0	0	0	5,05
114	af	KBKL	iff	af	ida	ili	0	0	1	2,65
115	af	KBKL	iff	af	ida	ink	0	0	0	5,05
116	af	KBKL	ilv	af	ils	ili	1	1	0	2,65
116	af	KBKL	ilv	af	ils	ida	0	1	1	0,2
116	af	KBKL	ilv	af	ils	iff	0	1	0	1,2
116	af	KBKL	ilv	af	ils	inf	0	1	1	5,2
117	af	KBKL	ire	af	iff	ilv	0	0	0	8,3
117	af	KBKL	ire	af	iff	ida	0	1	1	0,2
117	af	KBKL	ire	af	iff	ili	0	1	1	2,65
117	af	KBKL	ire	af	iff	inf	0	1	0	5,2
117	af	KBKL	ire	af	iff	ils	0	0	0	7,3
118	af	KBKL	ire	af	inf	irm	1	1	0	4,07
118	af	KBKL	ire	af	inf	ili	0	1	1	2,65
118	af	KBKL	ire	af	inf	ink	0	1	1	5,05
118	af	KBKL	ire	af	inf	ilv	0	0	0	8,3
119	af	KBKL	ili	af	irm	inf	1	0	0	5,2
119	af	KBKL	ili	af	irm	ire	0	0	0	6,05
119	af	KBKL	ili	af	irm	ink	0	0	1	5,05
119	af	KBKL	ili	af	irm	ilv	0	0	0	8,3
120	af	KBKL	ink	af	ire	ilv	1	0	0	8,3
120	af	KBKL	ink	af	ire	ili	1	1	1	2,65
120	af	KBKL	ink	af	ire	inf	1	1	0	5,2
120	af	KBKL	ink	af	ire	irm	0	1	0	4,07
121	af	KBKL	inf	af	ili	ilv	0	0	0	8,3
121	af	KBKL	inf	af	ili	ink	0	1	1	5,05
121	af	KBKL	inf	af	ili	irm	0	1	1	4,07
121	af	KBKL	inf	af	ili	ire	0	0	0	6,05
122	af	KBKL	inf	af	ili	ils	1	0	0	7,3
122	af	KBKL	inf	af	ili	ilv	0	0	0	8,3
122	af	KBKL	inf	af	ili	ire	0	0	0	6,05
122	af	KBKL	inf	af	ili	ing	0	1	1	5
122	af	KBKL	inf	af	ili	irm	0	1	1	4,07
122	af	KBKL	inf	af	ili	ink	0	1	1	5,05
123	af	KBKL	irm	af	ida	iff	1	1	1	1,2
124	da	KBKL	iff	da	irm	ilv	0	0	0	8,3
124	da	KBKL	iff	da	irm	ire	1	0	0	6,05
124	da	KBKL	iff	da	irm	inf	1	0	0	5,2
125	af	KBKL	ink	af	ili	ilv	0	0	0	8,3
125	af	KBKL	ink	af	ili	ire	0	0	1	6,05
126	af	KBKL	ink	af	ire	ilv	0	0	0	8,3
126	af	KBKL	ink	af	ire	inf	0	1	0	5,2
127	da	B	ilv	da	ire	inf	1	1	1	5,2
127	da	B	ilv	da	ire	ida	1	1	0	0,2
127	da	B	ilv	da	ire	ils	1	1	1	7,3
128	af	KBKL	ing	af	ink	ire	1	0	1	6,05
128	af	KBKL	ing	af	ink	ilv	0	0	1	8,3
128	af	KBKL	ing	af	ink	ils	0	0	0	7,3
128	af	KBKL	ing	af	ink	ida	0	1	0	0,2
129	af	KBKL	ire	af	inf	iff	0	1	0	1,2
129	af	KBKL	ire	af	inf	ida	0	1	0	0,2
129	af	KBKL	ire	af	inf	ilv	0	0	0	8,3
129	af	KBKL	ire	af	inf	irm	0	1	0	4,07
130	da	KBKL	ida	da	ili	ils	1	0	1	7,3
130	da	KBKL	ida	da	ili	ire	1	0	0	6,05
130	da	KBKL	ida	da	ili	iff	0	1	1	1,2
130	da	KBKL	ida	da	ili	irm	0	0	1	4,07
131	af	KBKL	ire	af	ing	iff	0	1	0	1,2
131	af	KBKL	ire	af	ing	ida	0	1	0	0,2
131	af	KBKL	ire	af	ing	ils	0	0	0	7,3
131	af	KBKL	ire	af	ing	irm	0	1	0	4,07
131	af	KBKL	ire	af	ing	ili	0	1	1	2,65
131	af	KBKL	ire	af	ing	inf	0	1	1	5,2
132	da	B	iff	da	inf	ing	0	1	1	5
132	da	B	iff	da	inf	ire	0	0	0	6,05
132	da	B	iff	da	inf	irm	1	1	0	4,07
132	da	B	iff	da	inf	ilv	1	0	0	8,3
133	da	KBKL	ida	da	irm	iff	1	1	1	1,2
133	da	KBKL	ida	da	irm	ink	0	0	0	5,05
133	da	KBKL	ida	da	irm	ils	1	0	1	7,3
134	af	KBKL	ilv	af	inf	iff	0	1	0	1,2
134	af	KBKL	ilv	af	inf	irm	0	1	0	4,07
134	af	KBKL	ilv	af	inf	ida	0	1	0	0,2
134	af	KBKL	ilv	af	inf	ink	0	1	0	5,05
135	af	KBKL	ire	af	ils	ida	0	1	1	0,2
135	af	KBKL	ire	af	ils	ili	0	1	1	2,65
135	af	KBKL	ire	af	ils	ing	0	1	1	5
136	af	KBKL	ilv	af	inf	iff	0	1	0	1,2
137	af	B	iff	af	inf	ilv	1	0	0	8,3
137	af	B	iff	af	inf	ire	1	0	0	6,05
137	af	B	iff	af	inf	ing	1	1	1	5
137	af	B	iff	af	inf	ili	1	1	1	2,65
138	af	KBKL	iff	af	ida	ing	0	0	0	5
138	af	KBKL	iff	af	ida	irm	0	0	0	4,07
138	af	KBKL	iff	af	ida	inf	0	0	0	5,2
138	af	KBKL	iff	af	ida	ire	0	0	0	6,05
138	af	KBKL	iff	af	ida	ink	0	0	0	5,05
139	da	B	ida	da	inf	ilv	1	0	0	8,3
139	da	B	ida	da	inf	ils	1	0	1	7,3
139	da	B	ida	da	inf	irm	0	1	0	4,07
139	da	B	ida	da	inf	iff	0	1	1	1,2
140	af	KBKL	iff	af	ida	irm	0	0	0	4,07
140	af	KBKL	iff	af	ida	ire	0	0	0	6,05
140	af	KBKL	iff	af	ida	ils	0	0	1	7,3
140	af	KBKL	iff	af	ida	ing	0	0	0	5
141	af	KBKL	ire	af	ing	ida	1	1	0	0,2
141	af	KBKL	ire	af	ing	ilv	0	0	1	8,3
141	af	KBKL	ire	af	ing	ink	0	1	1	5,05
141	af	KBKL	ire	af	ing	inf	0	1	1	5,2
141	af	KBKL	ire	af	ing	ils	0	0	0	7,3
141	af	KBKL	ire	af	ing	iff	0	1	0	1,2
142	af	KBKL	ire	af	ing	ili	0	1	1	2,65
142	af	KBKL	ire	af	ing	irm	1	1	0	4,07
143	da	KBKL	ida	da	inf	ilv	1	0	0	8,3
143	da	KBKL	ida	da	inf	iff	1	1	1	1,2
144	af	KBKL	ink	af	irm	iff	1	1	0	1,2
144	af	KBKL	ink	af	irm	ilv	0	0	0	8,3
144	af	KBKL	ink	af	irm	ire	0	0	1	6,05
144	af	KBKL	ink	af	irm	ida	0	1	0	0,2
145	af	KBKL	ilv	af	inf	iff	0	1	0	1,2
145	af	KBKL	ilv	af	inf	irm	0	1	0	4,07
145	af	KBKL	ilv	af	inf	ida	0	1	0	0,2
146	af	KBKL	ing	af	ils	ili	1	1	0	2,65
146	af	KBKL	ing	af	ils	ink	0	1	0	5,05
146	af	KBKL	ing	af	ils	ire	0	1	1	6,05
147	af	KBKL	ing	af	ils	ire	1	1	1	6,05
148	af	KBKL	irm	af	ida	iff	0	1	1	1,2
148	af	KBKL	irm	af	ida	ire	0	0	0	6,05
149	af	KBKL	iff	af	ida	ire	0	0	0	6,05
149	af	KBKL	iff	af	ida	ing	0	0	0	5
149	af	KBKL	iff	af	ida	ilv	0	0	0	8,3
149	af	KBKL	iff	af	ida	ils	0	0	1	7,3
149	af	KBKL	iff	af	ida	inf	0	0	0	5,2
150	da	B	ing	da	ilv	iff	1	1	0	1,2
150	da	B	ing	da	ilv	inf	1	1	1	5,2
150	da	B	ing	da	ilv	irm	0	1	0	4,07
150	da	B	ing	da	ilv	ils	0	1	1	7,3
150	da	B	ing	da	ilv	ire	0	1	1	6,05
151	da	B	ing	da	ils	iff	1	1	0	1,2
151	da	B	ing	da	ils	inf	0	1	1	5,2
151	da	B	ing	da	ils	irm	1	1	1	4,07
151	da	B	ing	da	ils	ilv	1	0	1	8,3
151	da	B	ing	da	ils	ire	1	1	1	6,05
152	af	KBKL	ilv	af	inf	ing	1	1	1	5
152	af	KBKL	ilv	af	inf	ire	0	1	0	6,05
153	af	KBKL	ire	af	ing	irm	1	1	0	4,07
153	af	KBKL	ire	af	ing	ink	0	1	1	5,05
153	af	KBKL	ire	af	ing	ida	0	1	0	0,2
154	af	KBKL	ing	af	irm	ilv	0	0	1	8,3
154	af	KBKL	ing	af	irm	inf	0	0	1	5,2
154	af	KBKL	ing	af	irm	ire	1	0	1	6,05
155	af	KBKL	iff	af	ida	ilv	1	0	0	8,3
155	af	KBKL	iff	af	ida	ire	1	0	0	6,05
155	af	KBKL	iff	af	ida	inf	0	0	0	5,2
155	af	KBKL	iff	af	ida	inf	0	0	0	5,2
155	af	KBKL	iff	af	ida	irm	0	0	0	4,07
156	af	KBKL	ing	af	ire	irm	0	1	0	4,07
156	af	KBKL	ing	af	ire	inf	0	1	1	5,2
156	af	KBKL	ing	af	ire	ilv	0	0	1	8,3
156	af	KBKL	ing	af	ire	ida	0	1	0	0,2
156	af	KBKL	ing	af	ire	ils	0	0	0	7,3
157	af	KBKL	ire	af	ili	ink	0	1	1	5,05
157	af	KBKL	ire	af	ili	iff	0	1	1	1,2
158	af	KBKL	ida	af	ilv	ils	0	1	1	7,3
159	da	KBKL	iff	da	irm	ida	1	1	1	0,2
159	da	KBKL	iff	da	irm	ilv	0	0	0	8,3
159	da	KBKL	iff	da	irm	ili	1	1	1	2,65
160	af	KBKL	ili	af	ilv	iff	0	1	1	1,2
160	af	KBKL	ili	af	ilv	irm	1	1	1	4,07
161	af	KBKL	ilv	af	ing	iff	1	1	0	1,2
161	af	KBKL	ilv	af	ing	ili	0	1	0	2,65
161	af	KBKL	ilv	af	ing	irm	0	1	0	4,07
161	af	KBKL	ilv	af	ing	inf	1	1	1	5,2
162	af	KBKL	Ing	af	inf	iff	1	1	0	1,2
162	af	KBKL	Ing	af	inf	ili	0	1	0	2,65
162	af	KBKL	Ing	af	inf	ire	0	0	1	6,05
162	af	KBKL	Ing	af	inf	ink	0	1	0	5,05
162	af	KBKL	Ing	af	inf	irm	0	1	0	4,07
163	af	KBKL	ire	af	ili	iff	0	1	1	1,2
163	af	KBKL	ire	af	ili	ilv	0	0	0	8,3
163	af	KBKL	ire	af	ili	ing	1	1	1	5
163	af	KBKL	ire	af	ili	inf	0	1	0	5,2
164	af	KBKL	ire	af	ing	iff	0	1	0	1,2
164	af	KBKL	ire	af	ing	ida	0	1	0	0,2
164	af	KBKL	ire	af	ing	ink	0	1	1	5,05
164	af	KBKL	ire	af	ing	ili	0	1	1	2,65
165	af	KBKL	ire	af	iff	inf	0	1	0	5,2
165	af	KBKL	ire	af	iff	irm	1	1	0	4,07
165	af	KBKL	ire	af	iff	ilv	0	0	0	8,3
165	af	KBKL	ire	af	iff	ida	0	1	1	0,2
165	af	KBKL	ire	af	iff	ing	0	1	1	5
166	af	KBKL	iff	af	ili	ilv	0	0	0	8,3
166	af	KBKL	iff	af	ili	ire	0	0	0	6,05
166	af	KBKL	iff	af	ili	ing	0	0	0	5
166	af	KBKL	iff	af	ili	ink	0	0	1	5,05
167	af	KBKL	ing	af	ink	ilv	1	0	1	8,3
167	af	KBKL	ing	af	ink	irm	1	1	0	4,07
167	af	KBKL	ing	af	ink	ire	1	0	1	6,05
167	af	KBKL	ing	af	ink	iff	0	1	0	1,2
167	af	KBKL	ing	af	ink	ili	0	1	0	2,65
168	af	KBKL	ilv	af	ink	ing	1	1	0	5
168	af	KBKL	ilv	af	ink	irm	0	1	0	4,07
168	af	KBKL	ilv	af	ink	ire	1	1	1	6,05
168	af	KBKL	ilv	af	ink	iff	0	1	0	1,2
168	af	KBKL	ilv	af	ink	ili	0	1	0	2,65
169	af	KBKL	inf	af	ili	iff	1	1	1	1,2
169	af	KBKL	inf	af	ili	ire	0	0	0	6,05
169	af	KBKL	inf	af	ili	ink	0	1	1	5,05
169	af	KBKL	inf	af	ili	ilv	0	0	0	8,3
169	af	KBKL	inf	af	ili	ing	0	1	1	5
170	af	KBKL	ink	af	irm	iff	0	1	0	1,2
170	af	KBKL	ink	af	irm	ire	0	0	1	6,05
170	af	KBKL	ink	af	irm	ilv	0	0	0	8,3
170	af	KBKL	ink	af	irm	ing	0	1	0	5
171	af	KBKL	ire	af	iff	ink	0	1	1	5,05
171	af	KBKL	ire	af	iff	ilv	0	0	0	8,3
171	af	KBKL	ire	af	iff	irm	0	1	0	4,07
171	af	KBKL	ire	af	iff	ing	0	1	1	5
172	af	KBKL	ire	af	ing	ilv	1	0	1	8,3
172	af	KBKL	ire	af	ing	inf	0	1	1	5,2
173	af	KBKL	ing	af	inf	ilv	0	0	1	8,3
173	af	KBKL	ing	af	inf	irm	0	1	0	4,07
173	af	KBKL	ing	af	inf	ink	0	1	0	5,05
173	af	KBKL	ing	af	inf	ire	1	0	1	6,05
174	af	KBKL	ire	af	inf	ilv	1	0	0	8,3
174	af	KBKL	ire	af	inf	irm	0	1	0	4,07
174	af	KBKL	ire	af	inf	ink	0	1	1	5,05
174	af	KBKL	ire	af	inf	ing	1	1	1	5
175	af	KBKL	ire	af	ing	ilv	1	0	1	8,3
175	af	KBKL	ire	af	ing	ink	1	1	1	5,05
175	af	KBKL	ire	af	ing	irm	1	1	0	4,07
175	af	KBKL	ire	af	ing	inf	1	1	1	5,2
176	da	B	ire	da	ilv	ils	1	1	1	7,3
176	da	B	ire	da	ilv	ida	1	1	0	0,2
177	af	KBKL	Ida	af	irm	iff	1	1	1	1,2
177	af	KBKL	Ida	af	irm	inf	0	0	0	5,2
177	af	KBKL	Ida	af	irm	ink	0	0	0	5,05
178	af	KBKL	ili	af	irm	iff	0	1	1	1,2
178	af	KBKL	ili	af	irm	inf	0	0	0	5,2
179	af	KBKL	ing	af	inf	ire	1	0	1	6,05
179	af	KBKL	ing	af	inf	ilv	0	0	1	8,3
179	af	KBKL	ing	af	inf	ili	0	1	0	2,65
180	da	KBKL	irm	da	inf	ilv	1	0	0	8,3
180	da	KBKL	irm	da	inf	ili	1	1	0	2,65
180	da	KBKL	irm	da	inf	ire	1	0	0	6,05
180	da	KBKL	irm	da	inf	ink	0	1	0	5,05
180	da	KBKL	irm	da	inf	iff	0	1	0	1,2
181	af	KBKL	inf	af	ilv	iff	0	1	0	1,2
181	af	KBKL	inf	af	ilv	ing	0	1	1	5
181	af	KBKL	inf	af	ilv	ire	0	1	0	6,05
182	c	KBKL	ida	sr	no				1
182	c	KBKL	ida	c	no	ink	0	0	0	5,05
182	c	KBKL	ida	c	no	ilv	0	0	0	8,3
182	c	KBKL	ida	c	no	inf	0	0	0	5,2
183	c	B	ink	tr	no				1
183	c	B	ink	c	no	ilv	0	0	0	8,3
183	c	B	ink	c	no	inf	1	0	0	5,2
183	c	B	ink	c	no	ida	0	1	0	0,2
184	c	B	irm	tr	no				1
184	c	B	irm	c	no	iff	0	1	0	1,2
184	c	B	irm	c	no	ire	1	0	0	6,05
184	c	B	irm	c	no	inf	0	0	0	5,2
184	c	B	irm	c	no	ili	0	1	0	2,65
185	da	KBKL	ink	da	irm	ida	1	1	0	0,2
185	da	KBKL	ink	da	irm	ili	1	1	0	2,65
186	c	KBKL	ida	sr	no				1
186	c	KBKL	ida	c	no	iff	1	0	1	1,2
186	c	KBKL	ida	c	no	ili	0	0	0	2,65
186	c	KBKL	ida	c	no	irm	0	0	0	4,07
186	c	KBKL	ida	c	no	inf	0	0	0	5,2
187	af	KBKL	ili	af	iff	ida	0	1	1	0,2
187	af	KBKL	ili	af	iff	inf	0	0	0	5,2
187	af	KBKL	ili	af	iff	irm	0	0	1	4,07
188	c	B	iff	tr	no				1
188	c	B	iff	c	no	ire	1	0	0	6,05
188	c	B	iff	c	no	ilv	0	0	0	8,3
188	c	B	iff	c	no	ili	0	0	1	2,65
189	af	KBKL	ili	af	iff	ida	1	1	1	0,2
189	af	KBKL	ili	af	iff	irm	0	0	1	4,07
190	af	KBKL	iff	af	ida	ili	1	0	1	2,65
190	af	KBKL	iff	af	ida	irm	0	0	0	4,07
190	af	KBKL	iff	af	ida	ink	0	0	0	5,05
190	af	KBKL	iff	af	ida	inf	0	0	0	5,2
191	af	KBKL	ing	af	ils	iff	0	1	0	1,2
191	af	KBKL	ing	af	ils	ida	0	1	1	0,2
191	af	KBKL	ing	af	ils	ili	0	1	0	2,65
191	af	KBKL	ing	af	ils	ire	0	1	1	6,05
192	af	KBKL	ilv	af	ire	ink	0	1	1	5,05
192	af	KBKL	ilv	af	ire	inf	0	1	1	5,2
192	af	KBKL	ilv	af	ire	ida	0	1	0	0,2
192	af	KBKL	ilv	af	ire	ili	1	1	1	2,65
192	af	KBKL	ilv	af	ire	iff	1	1	0	1,2
193	af	KBKL	ida	af	iff	ilv	1	0	0	8,3
193	af	KBKL	ida	af	iff	ire	1	0	0	6,05
193	af	KBKL	ida	af	iff	ili	1	0	1	2,65
193	af	KBKL	ida	af	iff	inf	0	0	0	5,2
193	af	KBKL	ida	af	iff	ink	0	0	0	5,05
194	af	KBKL	iff	af	ili	ida	1	1	1	0,2
194	af	KBKL	iff	af	ili	ilv	0	0	0	8,3
194	af	KBKL	iff	af	ili	ire	0	0	0	6,05
194	af	KBKL	iff	af	ili	inf	0	0	0	5,2
194	af	KBKL	iff	af	ili	ink	0	0	1	5,05
194	af	KBKL	iff	af	ili	irm	0	0	1	4,07
195	c	L	ire	kl	no				1
195	c	L	ire	c	no	ilv	0	0	0	8,3
196	af	KBKL	iff	af	ida	ils	1	0	1	7,3
196	af	KBKL	iff	af	ida	ing	0	0	0	5
196	af	KBKL	iff	af	ida	inf	0	0	0	5,2
196	af	KBKL	iff	af	ida	ink	0	0	0	5,05
197	c	KBKL	iff	sr	no				1
197	c	KBKL	iff	c	no	ilv	0	0	0	8,3
197	c	KBKL	iff	c	no	ida	0	1	1	0,2
197	c	KBKL	iff	c	no	inf	0	0	0	5,2
197	c	KBKL	iff	c	no	ire	0	0	0	6,05
197	c	KBKL	iff	c	no	irm	0	0	0	4,07
198	af	KBKL	ire	af	iff	ilv	0	0	0	8,3
198	af	KBKL	ire	af	iff	ili	0	1	1	2,65
198	af	KBKL	ire	af	iff	ida	0	1	1	0,2
198	af	KBKL	ire	af	iff	inf	0	1	0	5,2
198	af	KBKL	ire	af	iff	ink	0	1	1	5,05
199	c	KBKL	irm	sr	no				1
199	c	KBKL	irm	c	no	ilv	1	0	0	8,3
199	c	KBKL	irm	c	no	ili	0	1	0	2,65
199	c	KBKL	irm	c	no	ida	0	1	0	0,2
199	c	KBKL	irm	c	no	inf	0	0	0	5,2
199	c	KBKL	irm	c	no	ink	0	0	0	5,05
199	c	KBKL	irm	c	no	iff	0	1	0	1,2
199	c	KBKL	irm	c	no	ire	0	0	0	6,05
200	af	KBKL	ili	af	ilv	ida	0	1	0	0,2
200	af	KBKL	ili	af	ilv	irm	0	1	1	4,07
200	af	KBKL	ili	af	ilv	inf	0	1	1	5,2
200	af	KBKL	ili	af	ilv	ink	0	1	1	5,05
200	af	KBKL	ili	af	ilv	ire	0	1	0	6,05
200	af	KBKL	ili	af	ilv	iff	0	1	1	1,2
201	da	KBKL	irm	da	ilv	ili	1	1	0	2,65
201	da	KBKL	irm	da	ilv	ida	0	1	0	0,2
201	da	KBKL	irm	da	ilv	inf	0	1	1	5,2
201	da	KBKL	irm	da	ilv	ink	0	1	0	5,05
201	da	KBKL	irm	da	ilv	ire	0	1	0	6,05
201	da	KBKL	irm	da	ilv	iff	0	1	0	1,2
202	af	KBKL	ink	af	irm	iff	1	1	0	1,2
202	af	KBKL	ink	af	irm	ida	0	1	0	0,2
202	af	KBKL	ink	af	irm	ili	0	1	0	2,65
203	af	KBKL	ils	af	irm	ing	1	1	0	5
203	af	KBKL	ils	af	irm	iff	0	1	0	1,2
203	af	KBKL	ils	af	irm	ida	0	1	1	0,2
203	af	KBKL	ils	af	irm	ink	0	1	0	5,05
203	af	KBKL	ils	af	irm	ili	0	1	0	2,65
203	af	KBKL	ils	af	irm	ire	0	1	0	6,05
203	af	KBKL	ils	af	irm	ilv	0	0	1	8,3
204	af	KBKL	ilv	af	ils	irm	1	1	1	4,07
204	af	KBKL	ilv	af	ils	inf	1	1	1	5,2
204	af	KBKL	ilv	af	ils	ida	0	1	1	0,2
204	af	KBKL	ilv	af	ils	iff	0	1	0	1,2
204	af	KBKL	ilv	af	ils	ili	0	1	0	2,65
204	af	KBKL	ilv	af	ils	ink	0	1	0	5,05
204	af	KBKL	ilv	af	ils	ire	0	1	0	6,05
205	c	B	ida	tr	no				1
205	c	B	ida	c	no	iff	1	0	1	1,2
205	c	B	ida	c	no	ili	0	0	0	2,65
205	c	B	ida	c	no	ilv	0	0	0	8,3
206	af	KBKL	ilv	af	ire	iff	0	1	0	1,2
206	af	KBKL	ilv	af	ire	irm	1	1	0	4,07
207	c	KBKL	iff	sr	no				1
207	c	KBKL	iff	c	no	ilv	0	0	0	8,3
207	c	KBKL	iff	c	no	ire	0	0	0	6,05
207	c	KBKL	iff	c	no	irm	0	0	0	4,07
208	af	KBKL	ida	af	ili	iff	0	1	1	1,2
208	af	KBKL	ida	af	ili	inf	0	0	0	5,2
208	af	KBKL	ida	af	ili	ire	0	0	0	6,05
208	af	KBKL	ida	af	ili	ilv	0	0	0	8,3
209	af	KBKL	ire	af	inf	iff	1	1	0	1,2
209	af	KBKL	ire	af	inf	ili	1	1	1	2,65
210	af	KBKL	ire	sg	inf	ida	0	1	0	0,2
210	af	KBKL	irm	af	ili	ida	1	1	0	0,2
210	af	KBKL	irm	af	ili	iff	0	1	1	1,2
210	af	KBKL	irm	af	ili	ire	0	0	0	6,05
210	af	KBKL	irm	af	ili	inf	0	0	0	5,2
211	af	KBKL	ire	af	ida	iff	0	1	1	1,2
211	af	KBKL	ire	af	ida	inf	0	1	0	5,2
211	af	KBKL	ire	af	ida	ink	0	1	1	5,05
212	c	B	ire	tr	no				1
212	c	B	ire	c	no	iff	0	1	0	1,2
212	c	B	ire	c	no	ili	1	1	1	2,65
212	c	B	ire	c	no	ida	0	1	0	0,2
213	c	KBKL	irm	sr	no				1
213	c	KBKL	irm	c	no	ili	0	1	0	2,65
213	c	KBKL	irm	c	no	ilv	0	0	0	8,3
213	c	KBKL	irm	c	no	ida	0	1	0	0,2
213	c	KBKL	irm	c	no	ils	0	0	0	7,3
214	af	KBKL	ire	af	ida	ink	0	1	1	5,05
214	af	KBKL	ire	af	ida	irm	0	1	0	4,07
214	af	KBKL	ire	af	ida	ili	1	1	1	2,65
214	af	KBKL	ire	af	ida	iff	0	1	1	1,2
215	c	B	ili	tr	no				1
215	c	B	ili	c	no	ink	0	0	1	5,05
216	c	B	ida	tr	no				1
216	c	B	ida	c	no	iff	0	0	1	1,2
216	c	B	ida	c	no	irm	1	0	0	4,07
217	c	B	irm	tr	no				1
217	c	B	irm	c	no	ida	0	1	0	0,2
217	c	B	irm	c	no	iff	1	1	0	1,2
219	c	KBKL	ili	ao	no				1
219	c	KBKL	ili	c	no	iff	0	1	1	1,2
219	c	KBKL	ili	c	no	ilv	0	0	0	8,3
219	c	KBKL	ili	c	no	ida	0	1	0	0,2
219	c	KBKL	ili	c	no	ire	0	0	0	6,05
219	c	KBKL	ili	c	no	ink	0	0	1	5,05
220	c	KBKL	ilv	sr	no				1
220	c	KBKL	ilv	c	no	iff	1	1	0	1,2
220	c	KBKL	ilv	c	no	ils	0	1	1	7,3
220	c	KBKL	ilv	c	no	ida	0	1	0	0,2
220	c	KBKL	ilv	c	no	ili	0	1	0	2,65
220	c	KBKL	ilv	c	no	ing	0	1	0	5
220	c	KBKL	ilv	c	no	ire	0	1	0	6,05
220	c	KBKL	ilv	c	no	inf	0	1	1	5,2
221	c	KBKL	ing	ao	no				1
221	c	KBKL	ing	c	no	ilv	0	0	1	8,3
221	c	KBKL	ing	c	no	ire	0	0	1	6,05
222	c	B	ili	tr	no				1
222	c	B	ili	c	no	iff	0	1	1	1,2
222	c	B	ili	c	no	ida	0	1	0	0,2
222	c	B	ili	c	no	ils	0	0	0	7,3
222	c	B	ili	c	no	irm	0	0	1	4,07
222	c	B	ili	c	no				1
223	c	KBKL	iff	ao	no				1
223	c	KBKL	iff	c	no	ida	0	1	1	0,2
223	c	KBKL	iff	c	no	ili	0	0	1	2,65
223	c	KBKL	iff	c	no	ils	0	0	0	7,3
223	c	KBKL	iff	c	no	inf	0	0	0	5,2
223	c	KBKL	iff	c	no	ink	0	0	0	5,05
223	c	KBKL	iff	c	no	ing	0	0	0	5
224	c	KBKL	ink	sr	no				1
224	c	KBKL	ink	c	no	ing	0	1	0	5
224	c	KBKL	ink	c	no	ida	0	1	0	0,2
224	c	KBKL	ink	c	no	iff	0	1	0	1,2
225	af	KBKL	ilv	af	ils	irm	1	1	1	4,07
225	af	KBKL	ilv	af	ils	ire	1	1	0	6,05
225	af	KBKL	ilv	af	ils	ing	1	1	0	5
226	af	KBKL	ilv	af	ire	ing	1	1	1	5
227	af	KBKL	ing	af	ink	ilv	0	0	1	8,3
227	af	KBKL	ing	af	ink	ire	1	0	1	6,05
227	af	KBKL	ing	af	ink	ili	1	1	0	2,65
227	af	KBKL	ing	af	ink	inf	1	0	1	5,2
228	af	KBKL	ing	af	ils	irm	1	1	1	4,07
228	af	KBKL	ing	af	ils	ida	0	1	1	0,2
229	c	KBKL	ire	sr	no				1
229	c	KBKL	ire	c	no	ilv	0	0	0	8,3
229	c	KBKL	ire	c	no	ili	0	1	1	2,65
229	c	KBKL	ire	c	no	ink	0	1	1	5,05
229	c	KBKL	ire	c	no	irm	0	1	0	4,07
230	c	KBKL	inf	sr	no				1
230	c	KBKL	inf	c	no	ire	1	0	0	6,05
230	c	KBKL	inf	c	no	iff	0	1	0	1,2
230	c	KBKL	inf	c	no	ili	0	1	0	2,65
230	c	KBKL	inf	c	no	ing	0	1	1	5
230	c	KBKL	inf	c	no	ilv	0	0	0	8,3
230	c	KBKL	inf	c	no	ink	0	1	0	5,05
231	af	KBKL	ire	af	ili	iff		1	1	1,2
231	af	KBKL	ire	af	ili	ilv	0	0	0	8,3
231	af	KBKL	ire	af	ili	ing	0	1	1	5
232	af	KBKL	ili	af	iff	ire	1	0	0	6,05
233	af	KBKL	ire	af	ili	iff	1	1	1	1,2
233	af	KBKL	ire	af	ili	ilv	0	0	0	8,3
233	af	KBKL	ire	af	ili	ing	0	1	1	5
234	c	KBKL	ili	sr	no				1
234	c	KBKL	ili	c	no	ire	0	0	0	6,05
234	c	KBKL	ili	c	no	ida	0	1	0	0,2
235	af	KBKL	ida	af	ils	iff	0	1	1	1,2
236	af	KBKL	ili	af	iff	ilv	0	0	0	8,3
236	af	KBKL	ili	af	iff	ire	0	0	0	6,05
236	af	KBKL	ili	af	iff	ils	0	0	0	7,3
236	af	KBKL	ili	af	iff	ida	0	1	1	0,2
236	af	KBKL	ili	af	iff	ing	0	0	0	5
236	af	KBKL	ili	af	iff	inf	0	0	0	5,2
236	af	KBKL	ili	af	iff	irm	0	0	1	4,07
237	af	KBKL	ida	af	iff	ink	0	0	0	5,05
237	af	KBKL	ida	af	iff	ili	0	0	1	2,65
237	af	KBKL	ida	af	iff	ire	0	0	0	6,05
237	af	KBKL	ida	af	iff	inf	0	0	0	5,2
238	af	KBKL	ilv	af	ils	ida	0	1	1	0,2
238	af	KBKL	ilv	af	ils	irm	0	1	1	4,07
239	c	KBKL	irm	sr	no				1
239	c	KBKL	irm	c	no	ili	0	1	0	2,65
239	c	KBKL	irm	c	no	iff	0	1	0	1,2
239	c	KBKL	irm	c	no	ire	0	0	0	6,05
239	c	KBKL	irm	c	no	ida	0	1	0	0,2
240	af	KBKL	ili	af	iff	ida	0	1	1	0,2
241	da	B	inf	da	ire	ilv	1	0	0	8,3
241	da	B	inf	da	ire	irm	0	1	0	4,07
241	da	B	inf	da	ire	ili	0	1	1	2,65
242	c	KBKL	ils	ao	no				1
242	c	KBKL	ils	c	no	ire	1	1	0	6,05
242	c	KBKL	ils	c	no	ink	1	1	0	5,05
242	c	KBKL	ils	c	no	iff	0	1	0	1,2
242	c	KBKL	ils	c	no	ida	0	1	1	0,2
242	c	KBKL	ils	c	no	ilv	0	0	1	8,3
242	c	KBKL	ils	c	no	irm	0	1	1	4,07
242	c	KBKL	ils	c	no	ing	0	1	0	5
242	c	KBKL	ils	c	no	inf	0	1	0	5,2
243	c	KBKL	ink	ao	no				1
243	c	KBKL	ink	c	no	ilv	1	0	0	8,3
243	c	KBKL	ink	c	no	inf	0	0	0	5,2
243	c	KBKL	ink	c	no	ing	0	1	0	5
244	af	KBKL	ilv	af	ink	inf	0	1	1	5,2
244	af	KBKL	ilv	af	ink	ire	0	1	1	6,05
245	af	KBKL	ing	af	ils	irm	1	1	1	4,07
245	af	KBKL	ing	af	ils	ida	0	1	1	0,2
245	af	KBKL	ing	af	ils	ili	0	1	0	2,65
245	af	KBKL	ing	af	ils	iff	0	1	0	1,2
246	af	KBKL	ire	af	ink	ilv	0	0	0	8,3
247	c	KBKL	ire	ao	no				1
247	c	KBKL	ire	c	no	ilv	1	0	0	8,3
247	c	KBKL	ire	c	no	ing	0	1	1	5
247	c	KBKL	ire	c	no	inf	0	1	0	5,2
247	c	KBKL	ire	c	no	ili	0	1	1	2,65
247	c	KBKL	ire	c	no	iff	0	1	0	1,2
248	c	KBKL	inf	ao	no				1
248	c	KBKL	inf	c	no	ilv	0	0	0	8,3
248	c	KBKL	inf	c	no	ing	1	1	1	5
248	c	KBKL	inf	c	no	ire	0	0	0	6,05
248	c	KBKL	inf	c	no	ili	0	1	0	2,65
248	c	KBKL	inf	c	no	iff	0	1	0	1,2
249	af	KBKL	ilv	af	ire	ing	1	1	1	5
249	af	KBKL	ilv	af	ire	inf	1	1	1	5,2
249	af	KBKL	ilv	af	ire	iff	0	1	0	1,2
249	af	KBKL	ilv	af	ire	ili	0	1	1	2,65
250	af	KBKL	ilv	af	ing	inf	1	1	1	5,2
250	af	KBKL	ilv	af	ing	ire	1	1	1	6,05
250	af	KBKL	ilv	af	ing	iff	0	1	0	1,2
250	af	KBKL	ilv	af	ing	ili	0	1	0	2,65
251	c	KBKL	iff	ao	no				1
251	c	KBKL	iff	c	no	ili	0	0	1	2,65
251	c	KBKL	iff	c	no	ing	0	0	0	5
251	c	KBKL	iff	c	no	ire	0	0	0	6,05
251	c	KBKL	iff	c	no	inf	0	0	0	5,2
252	c	KBKL	ink	sr	no				1
252	c	KBKL	ink	c	no	ire	1	0	1	6,05
252	c	KBKL	ink	c	no	iff	0	1	0	1,2
252	c	KBKL	ink	c	no	inf	0	0	0	5,2
252	c	KBKL	ink	c	no	irm	0	1	0	4,07
252	c	KBKL	ink	c	no	ili	0	1	0	2,65
252	c	KBKL	ink	c	no	ilv	0	0	0	8,3
252	c	KBKL	ink	c	no	ing	0	1	0	5
253	af	KBKL	ilv	af	ils	ing	1	1	0	5
253	af	KBKL	ilv	af	ils	ire	0	1	0	6,05
253	af	KBKL	ilv	af	ils	ink	0	1	0	5,05
253	af	KBKL	ilv	af	ils	irm	0	1	1	4,07
253	af	KBKL	ilv	af	ils	inf	0	1	1	5,2
254	c	KBKL	irm	sr	no				1
254	c	KBKL	irm	c	no	ilv	0	0	0	8,3
254	c	KBKL	irm	c	no	ing	0	0	0	5
254	c	KBKL	irm	c	no	ils	0	0	0	7,3
254	c	KBKL	irm	c	no	ire	0	0	0	6,05
254	c	KBKL	irm	c	no	inf	0	0	0	5,2
254	c	KBKL	irm	c	no	ink	0	0	0	5,05
254	c	KBKL	irm	c	no	ida	0	1	0	0,2
255	c	B	irm	tr	no				1
255	c	B	irm	c	no	ilv	0	0	0	8,3
255	c	B	irm	c	no	ing	0	0	0	5
255	c	B	irm	c	no	ire	1	0	0	6,05
256	af	KBKL	ilv	af	ing	ili	1	1	0	2,65
256	af	KBKL	ilv	af	ing	ire	0	1	1	6,05
256	af	KBKL	ilv	af	ing	iff	0	1	0	1,2
257	af	KBKL	ire	af	ili	ing	1	1	1	5
257	af	KBKL	ire	af	ili	iff	0	1	1	1,2
257	af	KBKL	ire	af	ili	ilv	0	0	0	8,3
258	c	KBKL	ili	sr	no				1
258	c	KBKL	ili	c	no	iff	0	1	1	1,2
258	c	KBKL	ili	c	no	ing	0	0	0	5
258	c	KBKL	ili	c	no	ire	0	0	0	6,05
258	c	KBKL	ili	c	no	ilv	0	0	0	8,3
258	c	KBKL	ili	c	no	ink	0	0	1	5,05
259	c	KBKL	ida	sr	no				1
259	c	KBKL	ida	c	no	ing	0	0	0	5
259	c	KBKL	ida	c	no	ils	0	0	1	7,3
259	c	KBKL	ida	c	no	ire	0	0	0	6,05
259	c	KBKL	ida	c	no	ilv	0	0	0	8,3
259	c	KBKL	ida	c	no	ili	0	0	0	2,65
260	af	KBKL	ink	af	ire	ing	1	1	1	5
260	af	KBKL	ink	af	ire	inf	0	1	0	5,2
260	af	KBKL	ink	af	ire	iff	0	1	0	1,2
260	af	KBKL	ink	af	ire	ili	0	1	1	2,65
260	af	KBKL	ink	af	ire	irm	0	1	0	4,07
261	af	KBKL	ili	af	iff	ire	0	0	0	6,05
261	af	KBKL	ili	af	iff	ing	0	0	0	5
261	af	KBKL	ili	af	iff	inf	0	0	0	5,2
261	af	KBKL	ili	af	iff	ink	0	0	1	5,05
262	c	KBKL	irm	sr	no				1
262	c	KBKL	irm	c	no	iff	0	1	0	1,2
262	c	KBKL	irm	c	no	inf	0	0	0	5,2
262	c	KBKL	irm	c	no	ida	0	1	0	0,2
262	c	KBKL	irm	c	no	ilv	0	0	0	8,3
262	c	KBKL	irm	c	no	ing	0	0	0	5
263	c	KBKL	ida	sr	no				1
263	c	KBKL	ida	c	no	iff	1	0	1	1,2
263	c	KBKL	ida	c	no	ils	1	0	1	7,3
263	c	KBKL	ida	c	no	ing	0	0	0	5
263	c	KBKL	ida	c	no	ilv	0	0	0	8,3
263	c	KBKL	ida	c	no	inf	0	0	0	5,2
263	c	KBKL	ida	c	no	ink	0	0	0	5,05
264	c	KBKL	inf	sr	no				1
264	c	KBKL	inf	c	no	iff	0	1	0	1,2
264	c	KBKL	inf	c	no	ing	0	1	1	5
264	c	KBKL	inf	c	no	ilv	0	0	0	8,3
264	c	KBKL	inf	c	no	ink	0	1	0	5,05
264	c	KBKL	inf	c	no	irm	0	1	0	4,07
265	af	KBKL	ing	af	inf	ilv	0	0	1	8,3
265	af	KBKL	ing	af	inf	ida	0	1	0	0,2
265	af	KBKL	ing	af	inf	ire	0	0	1	6,05
265	af	KBKL	ing	af	inf	ink	0	1	0	5,05
265	af	KBKL	ing	af	inf	ils	0	0	0	7,3
266	af	KBKL	inf	af	ida	iff	0	1	1	1,2
266	af	KBKL	inf	af	ida	ili	0	1	0	2,65
266	af	KBKL	inf	af	ida	ire	1	0	0	6,05
266	af	KBKL	inf	af	ida	ink	1	1	0	5,05
266	af	KBKL	inf	af	ida	ing	1	1	1	5
267	af	KBKL	ing	af	ing	ink	1	0	0	5,05
267	af	KBKL	ing	af	ing	iff	0	1	0	1,2
267	af	KBKL	ing	af	ing	ili	0	1	0	2,65
267	af	KBKL	ing	af	ing	ida	0	1	0	0,2
267	af	KBKL	ing	af	ing	ire	0	0	1	6,05
267	af	KBKL	ing	af	ing	irm	0	1	0	4,07
268	af	KBKL	ida	af	ire	ink		1	1	5,05
268	af	KBKL	ida	af	ire	ing	1	1	1	5
268	af	KBKL	ida	af	ire	ili	1	1	1	2,65
268	af	KBKL	ida	af	ire	iff	0	1	1	1,2
268	af	KBKL	ida	af	ire	irm	0	1	0	4,07
268	af	KBKL	ida	af	ire	inf	0	1	0	5,2
269	af	KBKL	ing	af	inf	iff	0	1	0	1,2
269	af	KBKL	ing	af	inf	irm	0	1	0	4,07
269	af	KBKL	ing	af	inf	ire	0	0	1	6,05
269	af	KBKL	ing	af	inf	ilv	0	0	1	8,3
270	af	KBKL	ida	af	ils	irm	1	1	1	4,07
271	c	L	irm	kl	no				1
271	c	L	irm	c	no	ils	1	0	0	7,3
271	c	L	irm	c	no	ida	0	1	0	0,2
272	af	KBKL	ing	af	ilv	iff	0	1	0	1,2
272	af	KBKL	ing	af	ilv	ili	0	1	0	2,65
272	af	KBKL	ing	af	ilv	inf	1	1	1	5,2
272	af	KBKL	ing	af	ilv	ire	0	1	1	6,05
272	af	KBKL	ing	af	ilv	ink	0	1	0	5,05
273	af	KBKL	ire	af	inf	ing	1	1	1	5
273	af	KBKL	ire	af	inf	ilv	0	0	0	8,3
273	af	KBKL	ire	af	inf	ili	1	1	1	2,65
274	c	KBKL	ida	sr	no				1
274	c	KBKL	ida	c	no	iff		0	1	1,2
274	c	KBKL	ida	c	no	irm	0	0	0	4,07
274	c	KBKL	ida	c	no	ils	0	0	1	7,3
275	da	B	ili	da	inf	ire	1	0	0	6,05
275	da	B	ili	da	inf	ing	1	1	1	5
275	da	B	ili	da	inf	ink	0	1	1	5,05
276	af	KBKL	ing	af	inf	ire	0	0	1	6,05
277	c	KBKL	ilv	sr	no				1
277	c	KBKL	ilv	c	no	iff	0	1	0	1,2
277	c	KBKL	ilv	c	no	ili	0	1	0	2,65
277	c	KBKL	ilv	c	no	inf	0	1	1	5,2
277	c	KBKL	ilv	c	no	ida	0	1	0	0,2
277	c	KBKL	ilv	c	no	ink	0	1	0	5,05
277	c	KBKL	ilv	c	no	irm	0	1	0	4,07
278	af	KBKL	ire	af	ing	iff	0	1	0	1,2
278	af	KBKL	ire	af	ing	ili	0	1	1	2,65
278	af	KBKL	ire	af	ing	irm	0	1	0	4,07
278	af	KBKL	ire	af	ing	ink	0	1	1	5,05
278	af	KBKL	ire	af	ing	inf	0	1	1	5,2
279	af	KBKL	ink	af	ire	ing	1	1	1	5
279	af	KBKL	ink	af	ire	ili	1	1	1	2,65
279	af	KBKL	ink	af	ire	ida	1	1	0	0,2
279	af	KBKL	ink	af	ire	iff	0	1	0	1,2
279	af	KBKL	ink	af	ire	irm	0	1	0	4,07
279	af	KBKL	ink	af	ire	inf	0	1	0	5,2
280	da	KBKL	ing	da	ire	ili	1	1	1	2,65
280	da	KBKL	ing	da	ire	ida	1	1	0	0,2
280	da	KBKL	ing	da	ire	iff	0	1	0	1,2
280	da	KBKL	ing	da	ire	irm	0	1	0	4,07
280	da	KBKL	ing	da	ire	inf	0	1	1	5,2
280	da	KBKL	ing	da	ire	ink	1	1	1	5,05
281	af	KBKL	ili	af	ilv	irm	0	1	1	4,07
281	af	KBKL	ili	af	ilv	inf	0	1	1	5,2
282	af	KBKL	ili	af	iff	irm	1	0	1	4,07
282	af	KBKL	ili	af	iff	ink	0	0	1	5,05
282	af	KBKL	ili	af	iff	inf	0	0	0	5,2
283	c	KBKL	ils	sr	no				1
283	c	KBKL	ils	c	no	ire	0	1	0	6,05
283	c	KBKL	ils	c	no	ing	1	1	0	5
283	c	KBKL	ils	c	no	ida	0	1	1	0,2
283	c	KBKL	ils	c	no	ilv	0	0	1	8,3
284	da	KBKL	ida	da	inf	iff	1	1	1	1,2
284	da	KBKL	ida	da	inf	ils	1	0	1	7,3
284	da	KBKL	ida	da	inf	irm	1	1	0	4,07
284	da	KBKL	ida	da	inf	ing	1	1	1	5
284	da	KBKL	ida	da	inf	ire	1	0	0	6,05
284	da	KBKL	ida	da	inf	ilv	1	0	0	8,3
285	af	KBKL	ing	af	ili	ilv	1	0	1	8,3
286	af	KBKL	ili	af	ilv	inf	1	1	1	5,2
287	af	KBKL	ils	af	ida	ing	1	1	0	5
287	af	KBKL	ils	af	ida	iff	0	1	1	1,2
288	c	L	ing	kl	no				1
288	c	L	ing	c	no	ils	0	0	0	7,3
288	c	L	ing	c	no	ida	0	1	0	0,2
288	c	L	ing	c	no	iff	0	1	0	1,2
288	c	L	ing	c	no	inf	0	0	1	5,2
289	af	KBKL	ing	af	ils	iff	0	1	0	1,2
289	af	KBKL	ing	af	ils	ida	0	1	1	0,2
289	af	KBKL	ing	af	ils	inf	1	1	1	5,2
289	af	KBKL	ing	af	ils	ire	0	1	1	6,05
290	c	KBKL	ilv	sr	no				1
290	c	KBKL	ilv	c	no	ire	0	1	0	6,05
290	c	KBKL	ilv	c	no	ili	0	1	0	2,65
291	af	KBKL	ida	af	ils	iff	0	1	1	1,2
291	af	KBKL	ida	af	ils	ire	0	1	0	6,05
291	af	KBKL	ida	af	ils	ing	0	1	0	5
291	af	KBKL	ida	af	ils	ilv	0	0	1	8,3
291	af	KBKL	ida	af	ils	ili	0	1	0	2,65
291	af	KBKL	ida	af	ils	inf	0	1	0	5,2
292	c	KBKL	ili	ao	no				1
292	c	KBKL	ili	c	no	iff	0	1	1	1,2
292	c	KBKL	ili	c	no	ing	0	0	0	5
292	c	KBKL	ili	c	no	ire	0	0	0	6,05
292	c	KBKL	ili	c	no	ilv	0	0	0	8,3
292	c	KBKL	ili	c	no	ils	0	0	0	7,3
292	c	KBKL	ili	c	no	ida	0	1	0	0,2
293	af	KBKL	ire	af	ing	ilv	1	0	1	8,3
293	af	KBKL	ire	af	ing	ils	1	0	0	7,3
293	af	KBKL	ire	af	ing	ida	0	1	0	0,2
293	af	KBKL	ire	af	ing	iff	0	1	0	1,2
293	af	KBKL	ire	af	ing	ili	0	1	1	2,65
294	af	KBKL	ilv	af	ils	ire	0	1	0	6,05
294	af	KBKL	ilv	af	ils	iff	0	1	0	1,2
294	af	KBKL	ilv	af	ils	ili	0	1	0	2,65
294	af	KBKL	ilv	af	ils	ing	1	1	0	5
294	af	KBKL	ilv	af	ils	ida	0	1	1	0,2
295	c	KBKL	ida	sr	no				1
295	c	KBKL	ida	c	no	ili	1	0	0	2,65
295	c	KBKL	ida	c	no	iff	0	0	1	1,2
295	c	KBKL	ida	c	no	ils	0	0	1	7,3
295	c	KBKL	ida	c	no	ilv	0	0	0	8,3
296	c	KBKL	ilv	sr	no				1
296	c	KBKL	ilv	c	no	inf	0	1	1	5,2
296	c	KBKL	ilv	c	no	ink	0	1	0	5,05
296	c	KBKL	ilv	c	no	ils	1	1	1	7,3
297	af	KBKL	ire	af	ili	ilv	1	0	0	8,3
297	af	KBKL	ire	af	ili	ing	0	1	1	5
298	af	KBKL	ire	af	ing	ilv	1	0	1	8,3
298	af	KBKL	ire	af	ing	ili	1	1	1	2,65
299	c	KBKL	ida	sr	no				1
299	c	KBKL	ida	c	no	ils	0	0	1	7,3
299	c	KBKL	ida	c	no	iff	0	0	1	1,2
299	c	KBKL	ida	c	no	irm	0	0	0	4,07
300	c	KBKL	iff	sr	no				1
300	c	KBKL	iff	c	no	ils	0	0	0	7,3
300	c	KBKL	iff	c	no	ida	0	1	1	0,2
301	af	KBKL	ire	af	ing	ilv	1	0	1	8,3
301	af	KBKL	ire	af	ing	irm	0	1	0	4,07
301	af	KBKL	ire	af	ing	ili	0	1	1	2,65
302	da	B	ili	da	irm	ing	0	0	0	5
302	da	B	ili	da	irm	ire	0	0	0	6,05
302	da	B	ili	da	irm	ilv	0	0	0	8,3
302	da	B	ili	da	irm	inf	1	0	0	5,2
303	af	KBKL	ili	af	irm	ilv	0	0	0	8,3
303	af	KBKL	ili	af	irm	ing	0	0	0	5
303	af	KBKL	ili	af	irm	ire	0	0	0	6,05
303	af	KBKL	ili	af	irm	inf	0	0	0	5,2
304	af	KBKL	ili	af	iff	inf	1	0	0	5,2
305	c	B	irm	tr	no				1
305	c	B	irm	c	no	ili	1	1	0	2,65
305	c	B	irm	c	no	ire	0	0	0	6,05
305	c	B	irm	c	no	iff	0	1	0	1,2
305	c	B	irm	c	no	inf	0	0	0	5,2
306	c	B	ire	tr	no				1
306	c	B	ire	c	no	iff	0	1	0	1,2
306	c	B	ire	c	no	inf	0	1	0	5,2
306	c	B	ire	c	no	ink	0	1	1	5,05
306	c	B	ire	c	no	irm	0	1	0	4,07
307	c	KBKL	irm	sr	no				1
307	c	KBKL	irm	c	no	iff	0	1	0	1,2
307	c	KBKL	irm	c	no	ink	0	0	0	5,05
307	c	KBKL	irm	c	no	ili	0	1	0	2,65
307	c	KBKL	irm	c	no	ilv	0	0	0	8,3
307	c	KBKL	irm	c	no	inf	0	0	0	5,2
307	c	KBKL	irm	c	no	ing	0	0	0	5
308	c	B	ilv	tr	no				1
308	c	B	ilv	c	no	ils	1	1	1	7,3
308	c	B	ilv	c	no	irm	1	1	0	4,07
308	c	B	ilv	c	no	ink	1	1	0	5,05
308	c	B	ilv	c	no	ida	0	1	0	0,2
309	af	KBKL	ire	af	ing	iff	0	1	0	1,2
309	af	KBKL	ire	af	ing	ili	1	1	1	2,65
309	af	KBKL	ire	af	ing	inf	0	1	1	5,2
310	af	KBKL	ilv	af	ili	inf	0	1	1	5,2
310	af	KBKL	ilv	af	ili	ing	0	1	0	5
310	af	KBKL	ilv	af	ili	ire	1	1	0	6,05
310	af	KBKL	ilv	af	ili	iff	1	1	1	1,2
311	da	B	ida	da	inf	ils	1	0	1	7,3
311	da	B	ida	da	inf	ilv	0	0	0	8,3
312	c	L	inf	kl	no				1
312	c	L	inf	c	no	ilv	1	0	0	8,3
312	c	L	inf	c	no	ils	0	0	0	7,3
312	c	L	inf	c	no	ida	0	1	0	0,2
313	c	KBKL	ils	fe	no				1
313	c	KBKL	ils	c	no	inf	0	1	0	5,2
313	c	KBKL	ils	c	no	ink	0	1	0	5,05
313	c	KBKL	ils	c	no	ilv	0	0	1	8,3
313	c	KBKL	ils	c	no	ing	0	1	0	5
314	da	B	ida	da	ink	irm	1	1	0	4,07
314	da	B	ida	da	ink	ire	1	0	1	6,05
314	da	B	ida	da	ink	ili	1	1	0	2,65
315	c	B	iff	tr	no				1
315	c	B	iff	c	no	ili	0	0	1	2,65
315	c	B	iff	c	no	ida	0	1	1	0,2
315	c	B	iff	c	no	irm	0	0	0	4,07
315	c	B	iff	c	no	ink	0	0	0	5,05
315	c	B	iff	c	no	ire	0	0	0	6,05
316	c	B	ida	tr	no				1
316	c	B	ida	c	no	iff	0	0	1	1,2
316	c	B	ida	c	no	ili	0	0	0	2,65
316	c	B	ida	c	no	irm	0	0	0	4,07
316	c	B	ida	c	no	ing	0	0	0	5
316	c	B	ida	c	no	ink	0	0	0	5,05
316	c	B	ida	c	no	ire	0	0	0	6,05
317	c	KBKL	inf	fe	no				1
317	c	KBKL	inf	c	no	ire	1	0	0	6,05
317	c	KBKL	inf	c	no	irm	0	1	0	4,07
317	c	KBKL	inf	c	no	ing	0	1	1	5
317	c	KBKL	inf	c	no	iff	0	1	0	1,2
317	c	KBKL	inf	c	no	ili	0	1	0	2,65
317	c	KBKL	inf	c	no	ida	0	1	0	0,2
317	c	KBKL	inf	c	no	ink	0	1	0	5,05
318	da	B	irm	da	ilv	ire	1	1	0	6,05
319	c	KBKL	ilv	ao	no				1
319	c	KBKL	ilv	c	no	irm	0	1	0	4,07
319	c	KBKL	ilv	c	no	ire	0	1	0	6,05
320	c	B	ils	tr	no				1
320	c	B	ils	c	no	irm	0	1	1	4,07
320	c	B	ils	c	no	ilv	0	0	1	8,3
320	c	B	ils	c	no	ire	0	1	0	6,05
321	c	KBKL	ink	sr	no				1
321	c	KBKL	ink	c	no	ire	1	0	1	6,05
321	c	KBKL	ink	c	no	ing	0	1	0	5
321	c	KBKL	ink	c	no	iff	0	1	0	1,2
321	c	KBKL	ink	c	no	ida	0	1	0	0,2
321	c	KBKL	ink	c	no	ili	0	1	0	2,65
321	c	KBKL	ink	c	no	inf	0	0	0	5,2
322	c	KBKL	ida	fe	no				1
322	c	KBKL	ida	c	no	ils	1	0	1	7,3
322	c	KBKL	ida	c	no	irm	0	0	0	4,07
322	c	KBKL	ida	c	no	ilv	0	0	0	8,3
323	c	B	irm	tr	no				1
323	c	B	irm	c	no	iff	1	1	0	1,2
323	c	B	irm	c	no	ink	0	0	0	5,05
323	c	B	irm	c	no	inf	0	0	0	5,2
323	c	B	irm	c	no	inf	0	0	0	5,2
323	c	B	irm	c	no	ili	0	1	0	2,65
324	c	B	ili	tr	no				1
324	c	B	ili	c	no	inf	0	0	0	5,2
324	c	B	ili	c	no	ink	0	0	1	5,05
324	c	B	ili	c	no	ire	0	0	0	6,05
324	c	B	ili	c	no	irm	0	0	1	4,07
324	c	B	ili	c	no	iff	1	1	1	1,2
325	c	B	ils	tr	no				1
325	c	B	ils	c	no	ili	1	1	0	2,65
325	c	B	ils	c	no	ilv	0	0	1	8,3
325	c	B	ils	c	no	ing	0	1	0	5
325	c	B	ils	c	no	ire	0	1	0	6,05
326	af	KBKL	ire	af	ing	ili	1	1	1	2,65
326	af	KBKL	ire	af	ing	ink	0	1	1	5,05
326	af	KBKL	ire	af	ing	inf	0	1	1	5,2
326	af	KBKL	ire	af	ing	iff	0	1	0	1,2
327	af	KBKL	ing	af	ire	iff	0	1	0	1,2
327	af	KBKL	ing	af	ire	ili	0	1	1	2,65
327	af	KBKL	ing	af	ire	inf	0	1	1	5,2
327	af	KBKL	ing	af	ire	ink	0	1	1	5,05
328	c	KBKL	ilv	fe	no				1
328	c	KBKL	ilv	c	no	irm	0	1	0	4,07
328	c	KBKL	ilv	c	no	ils	0	1	1	7,3
328	c	KBKL	ilv	c	no	ida	0	1	0	0,2
329	af	KBKL	ili	af	iff	inf	0	0	0	5,2
329	af	KBKL	ili	af	iff	ing	0	0	0	5
329	af	KBKL	ili	af	iff	ire	0	0	0	6,05
330	af	KBKL	ing	af	inf	iff	0	1	0	1,2
330	af	KBKL	ing	af	inf	ire	1	0	1	6,05
330	af	KBKL	ing	af	inf	ili	1	1	0	2,65
330	af	KBKL	ing	af	inf	irm	1	1	0	4,07
331	af	KBKL	ire	af	iff	ing	1	1	1	5
331	af	KBKL	ire	af	iff	ili	1	1	1	2,65
331	af	KBKL	ire	af	iff	irm	0	1	0	4,07
332	af	KBKL	ili	af	iff	irm	1	0	1	4,07
332	af	KBKL	ili	af	iff	inf	0	0	0	5,2
332	af	KBKL	ili	af	iff	ink	0	0	1	5,05
332	af	KBKL	ili	af	iff	ire	0	0	0	6,05
332	af	KBKL	ili	af	iff	ing	0	0	0	5
333	c	KBKL	ils	sr	no				1
333	c	KBKL	ils	c	no	iff	0	1	0	1,2
333	c	KBKL	ils	c	no	ili	0	1	0	2,65
333	c	KBKL	ils	c	no	ing	0	1	0	5
333	c	KBKL	ils	c	no	ire	0	1	0	6,05
333	c	KBKL	ils	c	no	inf	0	1	0	5,2
333	c	KBKL	ils	c	no	ink	0	1	0	5,05
334	af	KBKL	ire	af	ing	iff	1	1	0	1,2
334	af	KBKL	ire	af	ing	ili	0	1	1	2,65
334	af	KBKL	ire	af	ing	ink	0	1	1	5,05
334	af	KBKL	ire	af	ing	ilv	0	0	1	8,3
334	af	KBKL	ire	af	ing	inf	0	1	1	5,2
335	c	KBKL	ili	sr	no				1
335	c	KBKL	ili	c	no	ing	1	0	0	5
335	c	KBKL	ili	c	no	ire	0	0	0	6,05
335	c	KBKL	ili	c	no	ilv	0	0	0	8,3
335	c	KBKL	ili	c	no	ink	0	0	1	5,05
335	c	KBKL	ili	c	no	ils	0	0	0	7,3
335	c	KBKL	ili	c	no	ida	0	1	0	0,2
335	c	KBKL	ili	c	no	iff	0	1	1	1,2
335	c	KBKL	ili	c	no	inf	0	0	0	5,2
336	c	KBKL	ida	sr	no				1
336	c	KBKL	ida	c	no	iff	0	0	1	1,2
336	c	KBKL	ida	c	no	ils	0	0	1	7,3
336	c	KBKL	ida	c	no	ing	0	0	0	5
336	c	KBKL	ida	c	no	ire	0	0	0	6,05
336	c	KBKL	ida	c	no	ili	0	0	0	2,65
336	c	KBKL	ida	c	no	ink	0	0	0	5,05
336	c	KBKL	ida	c	no	inf	0	0	0	5,2
337	c	L	inf	kl	no				1
337	c	L	inf	c	no	iff	0	1	0	1,2
337	c	L	inf	c	no	ili	0	1	0	2,65
337	c	L	inf	c	no	irm	0	1	0	4,07
337	c	L	inf	c	no	ilv	0	0	0	8,3
337	c	L	inf	c	no	ida	0	1	0	0,2
337	c	L	inf	c	no	ils	0	0	0	7,3
337	c	L	inf	c	no	ink	0	1	0	5,05
337	c	L	inf	c	no	ire	0	0	0	6,05
338	c	L	ili	kl	no				1
338	c	L	ili	c	no	ilv	0	0	0	8,3
339	c	B	inf	tr	no				1
339	c	B	inf	c	no	ink	1	1	0	5,05
339	c	B	inf	c	no	ils	0	0	0	7,3
339	c	B	inf	c	no	ida	0	1	0	0,2
339	c	B	inf	c	no	iff	0	1	0	1,2
339	c	B	inf	c	no	ing	0	1	1	5
339	c	B	inf	c	no	ire	0	0	0	6,05
340	af	KBKL	ili	af	ilv	irm	0	1	1	4,07
341	c	B	inf	tr	no				1
341	c	B	inf	c	no	iff	0	1	0	1,2
341	c	B	inf	c	no	ida	0	1	0	0,2
341	c	B	inf	c	no	ils	1	0	0	7,3
341	c	B	inf	c	no	ing	0	1	1	5
341	c	B	inf	c	no	ire	0	0	0	6,05
342	c	L	ilv	kl	no				1
342	c	L	ilv	c	no	inf	0	1	1	5,2
342	c	L	ilv	c	no	irm	0	1	0	4,07
343	c	KBKL	ida	fe	no				1
343	c	KBKL	ida	c	no	iff	0	0	1	1,2
343	c	KBKL	ida	c	no	irm	0	0	0	4,07
343	c	KBKL	ida	c	no	ink	0	0	0	5,05
343	c	KBKL	ida	c	no	ils	0	0	1	7,3
343	c	KBKL	ida	c	no	ing	0	0	0	5
344	af	KBKL	ili	af	iff	ire	0	0	0	6,05
344	af	KBKL	ili	af	iff	inf	0	0	0	5,2
344	af	KBKL	ili	af	iff	ing	0	0	0	5
344	af	KBKL	ili	af	iff	ilv	0	0	0	8,3
345	c	KBKL	ils	ao	no				1
345	c	KBKL	ils	c	no	ida	0	1	1	0,2
346	af	KBKL	ils	af	ida	ilv	1	0	1	8,3
346	af	KBKL	ils	af	ida	ili	0	1	0	2,65
347	c	KBKL	ilv	ao	no				1
347	c	KBKL	ilv	c	no	ire	0	1	0	6,05
347	c	KBKL	ilv	c	no	ink	0	1	0	5,05
348	c	KBKL	inf	sr	no				1
348	c	KBKL	inf	c	no	ing	0	1	1	5
348	c	KBKL	inf	c	no	ili	0	1	0	2,65
348	c	KBKL	inf	c	no	ils	0	0	0	7,3
348	c	KBKL	inf	c	no	irm	0	1	0	4,07
348	c	KBKL	inf	c	no	ink	0	1	0	5,05
348	c	KBKL	inf	c	no	iff	0	1	0	1,2
348	c	KBKL	inf	c	no	ida	0	1	0	0,2
348	c	KBKL	inf	c	no	ire	0	0	0	6,05
349	c	KBKL	ire	sr	no				1
349	c	KBKL	ire	c	no	ida	0	1	0	0,2
350	c	KBKL	ilv	fe	no				1
350	c	KBKL	ilv	c	no	ili	1	1	0	2,65
350	c	KBKL	ilv	c	no	ire	0	1	0	6,05
350	c	KBKL	ilv	c	no	ink	0	1	0	5,05
351	c	B	ils	tr	no				1
351	c	B	ils	c	no	iff	0	1	0	1,2
351	c	B	ils	c	no	ida	0	1	1	0,2
351	c	B	ils	c	no	inf	0	1	0	5,2
351	c	B	ils	c	no	ing	1	1	0	5
352	c	KBKL	ink	fe	no				1
352	c	KBKL	ink	c	no	ire	0	0	1	6,05
352	c	KBKL	ink	c	no	ilv	0	0	0	8,3
352	c	KBKL	ink	c	no	ili	0	1	0	2,65
353	c	KBKL	ili	ao	no				1
353	c	KBKL	ili	c	no	ire	0	0	0	6,05
353	c	KBKL	ili	c	no	ink	0	0	1	5,05
353	c	KBKL	ili	c	no	irm	0	0	1	4,07
354	af	KBKL	ida	af	ire	ink	1	1	1	5,05
354	af	KBKL	ida	af	ire	ilv	0	0	0	8,3
354	af	KBKL	ida	af	ire	ils	0	0	1	7,3
354	af	KBKL	ida	af	ire	ing	0	1	1	5
354	af	KBKL	ida	af	ire	ili	0	1	1	2,65
355	af	KBKL	ing	af	ils	ire	1	1	1	6,05
355	af	KBKL	ing	af	ils	ili	1	1	0	2,65
355	af	KBKL	ing	af	ils	ida	1	1	1	0,2
355	af	KBKL	ing	af	ils	ink	0	1	0	5,05
356	c	KBKL	ing	sr	no				1
356	c	KBKL	ing	c	no	ils	0	0	0	7,3
356	c	KBKL	ing	c	no	ida	0	1	0	0,2
356	c	KBKL	ing	c	no	ire	0	0	1	6,05
357	af	KBKL	ire	af	ida	ing	0	1	1	5
357	af	KBKL	ire	af	ida	ils	0	0	1	7,3
358	af	KBKL	ils	af	ida	ire	0	1	0	6,05
358	af	KBKL	ils	af	ida	ing	0	1	0	5
359	c	KBKL	iff	fe	no				1
359	c	KBKL	iff	c	no	ilv	0	0	0	8,3
359	c	KBKL	iff	c	no	ili	0	0	1	2,65
359	c	KBKL	iff	c	no	irm	0	0	0	4,07
359	c	KBKL	iff	c	no	ink	0	0	0	5,05
360	af	KBKL	ilv	af	ils	ida	1	1	1	0,2
361	c	KBKL	ida	sr	no				1
361	c	KBKL	ida	c	no	ils	0	0	1	7,3
361	c	KBKL	ida	c	no	ilv	0	0	0	8,3
362	af	KBKL	ire	af	iff	ili	1	1	1	2,65
362	af	KBKL	ire	af	iff	ing	0	1	1	5
362	af	KBKL	ire	af	iff	irm	0	1	0	4,07
362	af	KBKL	ire	af	iff	ink	0	1	1	5,05
362	af	KBKL	ire	af	iff	inf	0	1	0	5,2
363	c	KBKL	ils	fe	no				1
363	c	KBKL	ils	c	no	ida	0	1	1	0,2
363	c	KBKL	ils	c	no	irm	0	1	1	4,07
364	af	KBKL	ils	af	ida	irm	0	1	1	4,07
365	c	L	irm	kl	no				1
365	c	L	irm	c	no	ils	0	0	0	7,3
365	c	L	irm	c	no	ida	0	1	0	0,2
366	af	KBKL	ida	af	ils	iff	1	1	1	1,2
366	af	KBKL	ida	af	ils	ili	1	1	0	2,65
366	af	KBKL	ida	af	ils	ing	0	1	0	5
366	af	KBKL	ida	af	ils	ilv	0	0	1	8,3
366	af	KBKL	ida	af	ils	ire	0	1	0	6,05
366	af	KBKL	ida	af	ils	inf	0	1	0	5,2
366	af	KBKL	ida	af	ils	ink	0	1	0	5,05
367	c	KBKL	ing	sr	no				1
367	c	KBKL	ing	c	no	ilv	0	0	1	8,3
367	c	KBKL	ing	c	no	ida	0	1	0	0,2
367	c	KBKL	ing	c	no	inf	0	0	1	5,2
367	c	KBKL	ing	c	no	ink	0	0	0	5,05
367	c	KBKL	ing	c	no	ire	0	0	1	6,05
368	c	B	ire	tr	no				1
368	c	B	ire	c	no	ilv	0	0	0	8,3
368	c	B	ire	c	no	ing	0	1	1	5
368	c	B	ire	c	no	inf	0	1	0	5,2
368	c	B	ire	c	no	ili	0	1	1	2,65
369	c	B	irm	tr	no				1
369	c	B	irm	c	no	ili	0	1	0	2,65
369	c	B	irm	c	no	ire	0	0	0	6,05
370	c	L	iff	kl	no				1
370	c	L	iff	c	no	ils	1	0	0	7,3
370	c	L	iff	c	no	ilv	0	0	0	8,3
370	c	L	iff	c	no	ida	0	1	1	0,2
370	c	L	iff	c	no	inf	0	0	0	5,2
371	c	KBKL	ilv	sr	no				1
371	c	KBKL	ilv	c	no	ili	0	1	0	2,65
371	c	KBKL	ilv	c	no	inf	0	1	1	5,2
371	c	KBKL	ilv	c	no	ire	0	1	0	6,05
372	c	KBKL	inf	sr	no				1
372	c	KBKL	inf	c	no	ili	0	1	0	2,65
372	c	KBKL	inf	c	no	ilv	0	0	0	8,3
372	c	KBKL	inf	c	no	ire	0	0	0	6,05
373	da	B	ida	da	inf	iff	1	1	1	1,2
373	da	B	ida	da	inf	ils	1	0	1	7,3
373	da	B	ida	da	inf	irm	1	1	0	4,07
374	af	KBKL	ils	af	ida	ilv	1	0	1	8,3
374	af	KBKL	ils	af	ida	ili	0	1	0	2,65
374	af	KBKL	ils	af	ida	ink	0	1	0	5,05
375	c	B	ils	tr	no				1
375	c	B	ils	c	no	irm	0	1	1	4,07
375	c	B	ils	c	no	ilv	0	0	1	8,3
375	c	B	ils	c	no	ink	0	1	0	5,05
375	c	B	ils	c	no	ili	0	1	0	2,65
376	af	KBKL	ilv	af	ili	irm	0	1	1	4,07
376	af	KBKL	ilv	af	ili	ils	0	1	1	7,3
376	af	KBKL	ilv	af	ili	ing	1	1	0	5
376	af	KBKL	ilv	af	ili	ink	1	1	1	5,05
377	af	KBKL	inf	af	ink	ili	0	1	0	2,65
377	af	KBKL	inf	af	ink	ilv	0	0	0	8,3
377	af	KBKL	inf	af	ink	irm	1	1	0	4,07
378	af	B	ida	af	ils	iff	0	1	1	1,2
378	af	B	ida	af	ils	ing	0	1	0	5
378	af	B	ida	af	ils	ire	0	1	0	6,05
379	af	B	iff	af	ire	ils	0	0	0	7,3
379	af	B	iff	af	ire	ing	1	1	1	5
379	af	B	iff	af	ire	ida	0	1	1	0,2
380	c	KBKL	irm	fe	no				1
380	c	KBKL	irm	c	no	ilv	0	0	0	8,3
380	c	KBKL	irm	c	no	ili	0	1	0	2,65
380	c	KBKL	irm	c	no	ink	0	0	0	5,05
380	c	KBKL	irm	c	no	inf	0	0	0	5,2
380	c	KBKL	irm	c	no	iff	0	1	0	1,2
380	c	KBKL	irm	c	no	ire	0	0	0	6,05
380	c	KBKL	irm	c	no	ils	0	0	0	7,3
380	c	KBKL	irm	c	no	ida	0	1	0	0,2
380	c	KBKL	irm	c	no	ing	0	0	0	5
381	af	KBKL	ida	af	ils	ing	0	1	0	5
381	af	KBKL	ida	af	ils	iff	0	1	1	1,2
381	af	KBKL	ida	af	ils	ire	1	1	0	6,05
382	da	KBKL	ili	da	ire	iff	1	1	1	1,2
382	da	KBKL	ili	da	ire	ink	1	1	1	5,05
382	da	KBKL	ili	da	ire	ing	1	1	1	5
383	c	KBKL	ili	fe	no				1
383	c	KBKL	ili	c	no	irm	0	0	1	4,07
383	c	KBKL	ili	c	no	ilv	0	0	0	8,3
383	c	KBKL	ili	c	no	ils	0	0	0	7,3
383	c	KBKL	ili	c	no	ida	0	1	0	0,2
384	c	KBKL	irm	sr	no				1
384	c	KBKL	irm	c	no	ili	0	1	0	2,65
384	c	KBKL	irm	c	no	ilv	0	0	0	8,3
384	c	KBKL	irm	c	no	ils	0	0	0	7,3
384	c	KBKL	irm	c	no	ida	0	1	0	0,2
385	c	KBKL	ida	sr	no				1
385	c	KBKL	ida	c	no	ire	0	0	0	6,05
385	c	KBKL	ida	c	no	ing	0	0	0	5
385	c	KBKL	ida	c	no	iff	0	0	1	1,2
385	c	KBKL	ida	c	no	inf	0	0	0	5,2
385	c	KBKL	ida	c	no	ink	0	0	0	5,05
386	c	KBKL	ils	sr	no				1
386	c	KBKL	ils	c	no	ire	0	1	0	6,05
386	c	KBKL	ils	c	no	ing	0	1	0	5
386	c	KBKL	ils	c	no	iff	0	1	0	1,2
386	c	KBKL	ils	c	no	inf	0	1	0	5,2
386	c	KBKL	ils	c	no	ink	0	1	0	5,05
386	c	KBKL	ils	c	no	ida	0	1	1	0,2
387	af	KBKL	ida	af	iff	ire	0	0	0	6,05
387	af	KBKL	ida	af	iff	ing	0	0	0	5
387	af	KBKL	ida	af	iff	ink	0	0	0	5,05
387	af	KBKL	ida	af	iff	inf	0	0	0	5,2
388	af	KBKL	ilv	af	ils	irm	0	1	1	4,07
389	da	KBKL	inf	da	ils	ire	1	1	0	6,05
389	da	KBKL	inf	da	ils	iff	1	1	0	1,2
389	da	KBKL	inf	da	ils	ili	1	1	0	2,65
389	da	KBKL	inf	da	ils	ida	1	1	1	0,2
389	da	KBKL	inf	da	ils	ing	1	1	1	5
389	da	KBKL	inf	da	ils	ink	1	1	0	5,05
389	da	KBKL	inf	da	ils	ilv	1	0	1	8,3
390	c	B	ida	tr	no				1
390	c	B	ida	c	no	iff	0	0	1	1,2
390	c	B	ida	c	no	inf	0	0	0	5,2
390	c	B	ida	c	no	irm	0	0	0	4,07
390	c	B	ida	c	no	ing	0	0	0	5
390	c	B	ida	c	no	ire	0	0	0	6,05
390	c	B	ida	c	no	ili	0	0	0	2,65
391	c	KBKL	ilv	fe	no				1
391	c	KBKL	ilv	c	no	irm	0	1	0	4,07
391	c	KBKL	ilv	c	no	ink	1	1	0	5,05
391	c	KBKL	ilv	c	no	ire	0	1	0	6,05
391	c	KBKL	ilv	c	no	ili	0	1	0	2,65
392	af	KBKL	ils	af	ida	iff	1	1	1	1,2
393	af	KBKL	ire	af	ils	ili	1	1	1	2,65
393	af	KBKL	ire	af	ils	iff	0	1	0	1,2
393	af	KBKL	ire	af	ils	ida	0	1	1	0,2
393	af	KBKL	ire	af	ils	ing	0	1	1	5
393	af	KBKL	ire	af	ils	inf	0	1	0	5,2
394	c	KBKL	ili	sr	no				1
394	c	KBKL	ili	c	no	ing	0	0	0	5
394	c	KBKL	ili	c	no	ink	0	0	1	5,05
394	c	KBKL	ili	c	no	iff	0	1	1	1,2
394	c	KBKL	ili	c	no	ida	0	1	0	0,2
395	c	KBKL	inf	sr	no				1
395	c	KBKL	inf	c	no	iff	0	1	0	1,2
395	c	KBKL	inf	c	no	ida	0	1	0	0,2
395	c	KBKL	inf	c	no	ire	0	0	0	6,05
395	c	KBKL	inf	c	no	irm	0	1	0	4,07
395	c	KBKL	inf	c	no	ire	0	0	0	6,05
395	c	KBKL	inf	c	no	ilv	0	0	0	8,3
395	c	KBKL	inf	c	no	ili	0	1	0	2,65
396	c	KBKL	ili	sr	no				1
396	c	KBKL	ili	c	no	ilv	0	0	0	8,3
396	c	KBKL	ili	c	no	ing	0	0	0	5
396	c	KBKL	ili	c	no	ire	0	0	0	6,05
396	c	KBKL	ili	c	no	ink	0	0	1	5,05
396	c	KBKL	ili	c	no	inf	0	0	0	5,2
397	af	KBKL	ils	af	ida	iff	1	1	1	1,2
397	af	KBKL	ils	af	ida	irm	1	1	1	4,07
398	c	B	ils	tr	no				1
398	c	B	ils	c	no	ilv	0	0	1	8,3
398	c	B	ils	c	no	ire	0	1	0	6,05
398	c	B	ils	c	no	inf	0	1	0	5,2
399	da	KBKL	irm	da	ing	iff	1	1	0	1,2
399	da	KBKL	irm	da	ing	ida	1	1	0	0,2
399	da	KBKL	irm	da	ing	ire	1	0	1	6,05
399	da	KBKL	irm	da	ing	ilv	1	0	1	8,3
399	da	KBKL	irm	da	ing	ils	0	0	0	7,3
399	da	KBKL	irm	da	ing	inf	0	0	1	5,2
399	da	KBKL	irm	da	ing	ili	0	1	0	2,65
400	c	KBKL	ida	sr	no				1
400	c	KBKL	ida	c	no	ink	1	0	0	5,05
400	c	KBKL	ida	c	no	inf	0	0	0	5,2
400	c	KBKL	ida	c	no	ilv	0	0	0	8,3
400	c	KBKL	ida	c	no	iff	0	0	1	1,2
400	c	KBKL	ida	c	no	ing	0	0	0	5
400	c	KBKL	ida	c	no	ili	0	0	0	2,65
400	c	KBKL	ida	c	no	ire	0	0	0	6,05
401	c	KBKL	ils	fe	no				1
401	c	KBKL	ils	c	no	ilv	0	0	1	8,3
401	c	KBKL	ils	c	no	ili	1	1	0	2,65
401	c	KBKL	ils	c	no	iff	0	1	0	1,2
402	c	KBKL	ilv	fe	no				1
402	c	KBKL	ilv	c	no	ils	0	1	1	7,3
402	c	KBKL	ilv	c	no	ili	0	1	0	2,65
402	c	KBKL	ilv	c	no	iff	0	1	0	1,2
403	af	KBKL	iff	af	ili	ilv	0	0	0	8,3
404	af	KBKL	ire	af	ili	iff	1	1	1	1,2
404	af	KBKL	ire	af	ili	inf	0	1	0	5,2
405	c	KBKL	ing	fe	no				1
405	c	KBKL	ing	c	no	ida	0	1	0	0,2
405	c	KBKL	ing	c	no	irm	0	1	0	4,07
405	c	KBKL	ing	c	no	ils	0	0	0	7,3
405	c	KBKL	ing	c	no	ink	0	0	0	5,05
406	c	KBKL	ilv	fe	no				1
406	c	KBKL	ilv	c	no	ida	0	1	0	0,2
406	c	KBKL	ilv	c	no	ils	0	1	1	7,3
406	c	KBKL	ilv	c	no	irm	0	1	0	4,07
407	c	KBKL	ida	sr	no				1
407	c	KBKL	ida	c	no	ilv	0	0	0	8,3
407	c	KBKL	ida	c	no	ils	0	0	1	7,3
407	c	KBKL	ida	c	no	irm	0	0	0	4,07
408	af	KBKL	ink	af	irm	ils	1	0	0	7,3
408	af	KBKL	ink	af	irm	ida	0	1	0	0,2
408	af	KBKL	ink	af	irm	ilv	0	0	0	8,3
409	c	B	inf	tr	no				1
409	c	B	inf	c	no	iff	0	1	0	1,2
409	c	B	inf	c	no	ida	1	1	0	0,2
409	c	B	inf	c	no	ing	0	1	1	5
409	c	B	inf	c	no	ire	0	0	0	6,05
410	af	KBKL	ire	af	ili	ing	0	1	1	5
410	af	KBKL	ire	af	ili	irm	0	1	1	4,07
411	af	KBKL	ils	af	irm	ili	1	1	0	2,65
411	af	KBKL	ils	af	irm	ink	1	1	0	5,05
411	af	KBKL	ils	af	irm	ire	0	1	0	6,05
412	af	KBKL	ire	af	inf	ink	0	1	1	5,05
412	af	KBKL	ire	af	inf	ili	1	1	1	2,65
412	af	KBKL	ire	af	inf	ilv	0	0	0	8,3
412	af	KBKL	ire	af	inf	irm	0	1	0	4,07
413	da	B	irm	da	inf	iff	1	1	0	1,2
413	da	B	irm	da	inf	ili	1	1	0	2,65
413	da	B	irm	da	inf	ilv	1	0	0	8,3
414	da	KBKL	ire	da	ink	ilv	1	0	0	8,3
414	da	KBKL	ire	da	ink	ili	1	1	1	2,65
414	da	KBKL	ire	da	ink	inf	1	1	0	5,2
414	da	KBKL	ire	da	ink	iff	1	1	0	1,2
415	c	B	ils	tr	no				1
415	c	B	ils	c	no	inf		1	0	5,2
415	c	B	ils	c	no	ili	1	1	0	2,65
415	c	B	ils	c	no	ire	1	1	0	6,05
416	c	KBKL	ida	ao	no				1
416	c	KBKL	ida	c	no	irm	0	0	0	4,07
416	c	KBKL	ida	c	no	ing	0	0	0	5
417	da	KBKL	ing	da	ils	inf	1	1	1	5,2
417	da	KBKL	ing	da	ils	ilv		0	1	8,3
417	da	KBKL	ing	da	ils	ire		1	1	6,05
418	da	B	ink	da	inf	irm		1	0	4,07
418	da	B	ink	da	inf	iff		1	0	1,2
418	da	B	ink	da	inf	ire	1	0	1	6,05
419	af	B	iff	af	ili	ilv	0	0	0	8,3
419	af	B	iff	af	ili	ils	0	0	0	7,3
419	af	B	iff	af	ili	ire	0	0	0	6,05
419	af	B	iff	af	ili	ing	0	0	0	5
419	af	B	iff	af	ili	ink	0	0	1	5,05
419	af	B	iff	af	ili	irm	0	0	1	4,07
420	af	B	ing	af	ils	inf	1	1	1	5,2
420	af	B	ing	af	ils	ink		1	0	5,05
420	af	B	ing	af	ils	ida	0	1	1	0,2
420	af	B	ing	af	ils	ili	0	1	0	2,65
420	af	B	ing	af	ils	iff	0	1	0	1,2
420	af	B	ing	af	ils	ire		1	1	6,05
421	c	KBKL	ils	fe	no				1
421	c	KBKL	ils	c	no	irm	1	1	1	4,07
421	c	KBKL	ils	c	no	ire	1	1	0	6,05
421	c	KBKL	ils	c	no	ink	0	1	0	5,05
421	c	KBKL	ils	c	no	ili	0	1	0	2,65
421	c	KBKL	ils	c	no	inf	0	1	0	5,2
421	c	KBKL	ils	c	no	iff	1	1	0	1,2
422	c	KBKL	ilv	ao	no				1
422	c	KBKL	ilv	c	no	ing	0	1	0	5
423	da	KBKL	ink	da	inf	ing	1	1	1	5
423	da	KBKL	ink	da	inf	ire	1	0	1	6,05
423	da	KBKL	ink	da	inf	ilv	1	0	0	8,3
423	da	KBKL	ink	da	inf	ils	1	0	0	7,3
423	da	KBKL	ink	da	inf	ida	1	1	0	0,2
423	da	KBKL	ink	da	inf	iff	1	1	0	1,2
423	da	KBKL	ink	da	inf	irm	1	1	0	4,07
423	da	KBKL	ink	da	inf	ili	1	1	0	2,65
424	af	B	ire	af	ing	ink	1	1	1	5,05
424	af	B	ire	af	ing	ida	1	1	0	0,2
424	af	B	ire	af	ing	iff	1	1	0	1,2
424	af	B	ire	af	ing	ilv	1	0	1	8,3
424	af	B	ire	af	ing	ili	1	1	1	2,65
424	af	B	ire	af	ing	inf	1	1	1	5,2
425	af	B	inf	af	ils	ilv		0	1	8,3
426	af	KBKL	ida	af	ing	ilv	0	0	1	8,3
426	af	KBKL	ida	af	ing	ire	0	0	1	6,05
426	af	KBKL	ida	af	ing	ink	0	0	0	5,05
426	af	KBKL	ida	af	ing	inf	0	0	1	5,2
426	af	KBKL	ida	af	ing	iff	0	1	1	1,2
426	af	KBKL	ida	af	ing	ili	0	1	0	2,65
426	af	KBKL	ida	af	ing	ils	0	0	1	7,3
427	da	B	ida	da	ils	iff	1	1	1	1,2
427	da	B	ida	da	ils	ing	0	1	0	5
428	af	KBKL	ire	af	ing	iff	1	1	0	1,2
428	af	KBKL	ire	af	ing	ida	0	1	0	0,2
428	af	KBKL	ire	af	ing	irm	1	1	0	4,07
428	af	KBKL	ire	af	ing	ili		1	1	2,65
428	af	KBKL	ire	af	ing	inf		1	1	5,2
429	af	B	ire	af	ing	inf	0	1	1	5,2
430	af	KBKL	ida	af	iff	ils		0	1	7,3
430	af	KBKL	ida	af	iff	ilv		0	0	8,3
430	af	KBKL	ida	af	iff	irm		0	0	4,07
430	af	KBKL	ida	af	iff	ili		0	1	2,65
431	af	KBKL	ili	af	iff	ida		1	1	0,2
431	af	KBKL	ili	af	iff	irm		0	1	4,07
431	af	KBKL	ili	af	iff	ils		0	0	7,3
431	af	KBKL	ili	af	iff	ilv		0	0	8,3
431	af	KBKL	ili	af	iff	ink		0	1	5,05
431	af	KBKL	ili	af	iff	inf		0	0	5,2
432	af	KBKL	ilv	af	ils	ing	1	1	0	5
432	af	KBKL	ilv	af	ils	ink	0	1	0	5,05
432	af	KBKL	ilv	af	ils	ire	0	1	0	6,05
432	af	KBKL	ilv	af	ils	ili		1	0	2,65
432	af	KBKL	ilv	af	ils	inf		1	1	5,2
433	da	KBKL	iff	da	irm	un
434	af	KBKL	ire	af	ing	ili	0	1	1	2,65
434	af	KBKL	ire	af	ing	inf	1	1	1	5,2
434	af	KBKL	ire	af	ing	irm	0	1	0	4,07
435	af	KBKL	ilv	af	ire	ils	0	1	1	7,3
435	af	KBKL	ilv	af	ire	ili	0	1	1	2,65
435	af	KBKL	ilv	af	ire	inf	0	1	1	5,2
435	af	KBKL	ilv	af	ire	ink	1	1	1	5,05
436	da	B	ili	da	ilv	inf	0	1	1	5,2
436	da	B	ili	da	ilv	ink	0	1	1	5,05
436	da	B	ili	da	ilv	ire	0	1	0	6,05
437	af	KBKL	ils	af	ida	irm		1	1	4,07
437	af	KBKL	ils	af	ida	iff		1	1	1,2
438	da	KBKL	ili	da	inf	ink	1	1	1	5,05
438	da	KBKL	ili	da	inf	ire	1	0	0	6,05
438	da	KBKL	ili	da	inf	ing	1	1	1	5
438	da	KBKL	ili	da	inf	ilv	1	0	0	8,3
439	da	KBKL	iff	da	ili	ilv	1	0	0	8,3
439	da	KBKL	iff	da	ili	ink	1	0	1	5,05
439	da	KBKL	iff	da	ili	inf	1	0	0	5,2
439	da	KBKL	iff	da	ili	ing	0	0	0	5
439	da	KBKL	iff	da	ili	ils	0	0	0	7,3
439	da	KBKL	iff	da	ili	ire		0	0	6,05
440	af	B	ili	af	ilv	ing		1	0	5
440	af	B	ili	af	ilv	ils		1	1	7,3
440	af	B	ili	af	ilv	ink		1	1	5,05
440	af	B	ili	af	ilv	iff		1	1	1,2
440	af	B	ili	af	ilv	ida		1	0	0,2
441	af	KBKL	ing	af	ils	ilv	0	0	1	8,3
441	af	KBKL	ing	af	ils	ida	0	1	1	0,2
441	af	KBKL	ing	af	ils	ire	0	1	1	6,05
441	af	KBKL	ing	af	ils	iff	0	1	0	1,2
441	af	KBKL	ing	af	ils	ink	0	1	0	5,05
441	af	KBKL	ing	af	ils	irm	0	1	1	4,07
442	c	KBKL	iff	ao	no				1
442	c	KBKL	iff	c	no	ink	0	0	0	5,05
442	c	KBKL	iff	c	no	irm	0	0	0	4,07
443	da	B	ida	da	inf	ili	1	1	0	2,65
443	da	B	ida	da	inf	ire	0	0	0	6,05
443	da	B	ida	da	inf	ilv	0	0	0	8,3
443	da	B	ida	da	inf	ing	0	1	1	5
443	da	B	ida	da	inf	ils	0	0	1	7,3
444	da	B	iff	da	ing	niemand da
444	da	B	ida	da	ing	niemand da
445	c	KBKL	ire	ao	no				1
445	c	KBKL	ire	c	no	ing	0	1	1	5
446	af	B	inf	af	irm	ilv		0	0	8,3
446	af	B	inf	af	irm	ire	0	0	0	6,05
446	af	B	inf	af	irm	ili	0	1	0	2,65
447	af	B	ils	af	ilv	ili	1	1	0	2,65
447	af	B	ils	af	ilv	ire	0	1	0	6,05
447	af	B	ils	af	ilv	inf	0	1	1	5,2
448	c	B	ilv	tr	no				1
448	c	B	ilv	c	no	ire	1	1	0	6,05
448	c	B	ilv	c	no	ili	1	1	0	2,65
448	c	B	ilv	c	no	ink	1	1	0	5,05
448	c	B	ilv	c	no	ing	1	1	0	5
448	c	B	ilv	c	no	inf	1	1	1	5,2
448	c	B	ilv	c	no	ils	1	1	1	7,3
448	c	B	ilv	c	no	irm	1	1	0	4,07
448	c	B	ilv	c	no	ida	1	1	0	0,2
449	af	B	inf	af	ink	iff	1	1	0	1,2
449	af	B	inf	af	ink	ida	1	1	0	0,2
449	af	B	inf	af	ink	irm	1	1	0	4,07
449	af	B	inf	af	ink	ilv	0	0	0	8,3
449	af	B	inf	af	ink	ire		0	1	6,05
450	c	B	ili	tr	no				1
450	c	B	ili	c	no	iff	1	1	1	1,2
450	c	B	ili	c	no	ire	1	0	0	6,05
450	c	B	ili	c	no	ida	0	1	0	0,2
450	c	B	ili	c	no	inf	0	0	0	5,2
451	af	KBKL	ilv	af	ils	ili	1	1	0	2,65
451	af	KBKL	ilv	af	ils	ing	1	1	0	5
452	da	KBKL	ida	da	ili	ilv	0	0	0	8,3
452	da	KBKL	ida	da	ili	ils	0	0	1	7,3
452	da	KBKL	ida	da	ili	ing	0	0	0	5
453	af	KBKL	ilv	af	ing	inf	1	1	1	5,2
453	af	KBKL	ilv	af	ing	ili	1	1	0	2,65
453	af	KBKL	ilv	af	ing	ils	1	1	1	7,3
454	af	B	ili	af	ire	ing	1	1	1	5
454	af	B	ili	af	ire	ida	0	1	0	0,2
454	af	B	ili	af	ire	ilv	0	0	0	8,3
454	af	B	ili	af	ire	ils	0	0	0	7,3
455	da	KBKL	ili	da	ire	ing	1	1	1	5
455	da	KBKL	ili	da	ire	ilv	1	0	0	8,3
455	da	KBKL	ili	da	ire	ils	1	0	0	7,3
455	da	KBKL	ili	da	ire	ida	1	1	0	0,2
456	af	KBKL	ing	af	ire	ili	1	1	1	2,65
456	af	KBKL	ing	af	ire	ils	0	0	0	7,3
456	af	KBKL	ing	af	ire	ilv	0	0	1	8,3
456	af	KBKL	ing	af	ire	ida	0	1	0	0,2
457	da	B	ili	da	irm	ire	0	0	0	6,05
457	da	B	ili	da	irm	ing	0	0	0	5
457	da	B	ili	da	irm	ilv	0	0	0	8,3
457	da	B	ili	da	irm	ils	0	0	0	7,3
457	da	B	ili	da	irm	ida	0	1	0	0,2
458	af	KBKL	ire	af	ing	ili	0	1	1	2,65
458	af	KBKL	ire	af	ing	ink	0	1	1	5,05
458	af	KBKL	ire	af	ing	ilv	0	0	1	8,3
458	af	KBKL	ire	af	ing	ils	0	0	0	7,3
458	af	KBKL	ire	af	ing	ida	0	1	0	0,2
458	af	KBKL	ire	af	ing	inf		1	1	5,2
459	da	KBKL	iff	da	irm	ida	1	1	1	0,2
460	af	KBKL	ire	af	ink	ing	1	1	1	5
460	af	KBKL	ire	af	ink	inf		1	0	5,2
460	af	KBKL	ire	af	ink	ilv	0	0	0	8,3
460	af	KBKL	ire	af	ink	ils	0	0	0	7,3
460	af	KBKL	ire	af	ink	ili		1	1	2,65
461	da	KBKL	ink	da	ils	ida	1	1	1	0,2
461	da	KBKL	ink	da	ils	iff	1	1	0	1,2
461	da	KBKL	ink	da	ils	ing	1	1	0	5
461	da	KBKL	ink	da	ils	ili	1	1	0	2,65
461	da	KBKL	ink	da	ils	inf	1	1	0	5,2
461	da	KBKL	ink	da	ils	ilv	1	0	1	8,3
462	da	B	ing	da	ilv	ink	0	1	0	5,05
462	da	B	ing	da	ilv	ils		1	1	7,3
462	da	B	ing	da	ilv	iff	1	1	0	1,2
462	da	B	ing	da	ilv	inf	1	1	1	5,2
462	da	B	ing	da	ilv	ida	1	1	0	0,2
462	da	B	ing	da	ilv	ire	1	1	1	6,05
462	da	B	ing	da	ilv	irm	1	1	0	4,07
462	da	B	ing	da	ilv	ili	1	1	0	2,65
463	c	KBKL	inf	fe	no				1
463	c	KBKL	inf	c	no	ili	0	1	0	2,65
463	c	KBKL	inf	c	no	iff	0	1	0	1,2
463	c	KBKL	inf	c	no	ire	0	0	0	6,05
463	c	KBKL	inf	c	no	ing	0	1	1	5
463	c	KBKL	inf	c	no	ida	0	1	0	0,2
463	c	KBKL	inf	c	no	irm	0	1	0	4,07
464	c	KBKL	ilv	fe	no				1
464	c	KBKL	ilv	c	no	ils	1	1	1	7,3
465	af	KBKL	ire	af	ink	inf	0	1	0	5,2
465	af	KBKL	ire	af	ink	ili	1	1	1	2,65
466	da	KBKL	ili	da	ink	ire	1	0	1	6,05
466	da	KBKL	ili	da	ink	inf	1	0	0	5,2
467	af	KBKL	ire	af	ink	ili	1	1	1	2,65
467	af	KBKL	ire	af	ink	inf	1	1	0	5,2
468	c	KBKL	ire	ao	no				1
468	c	KBKL	ire	c	no	inf	0	1	0	5,2
468	c	KBKL	ire	c	no	ink	0	1	1	5,05
469	da	B	ils	ap	ida	ilv	0	0	1	8,3
469	da	B	ida	mr	ils	irm		1	1	4,07
469	da	B	ida	da	ils	ing	0	1	0	5
469	da	B	ida	da	ils	iff	0	1	1	1,2
470	c	B	ilv	tr	no				1
470	c	B	ilv	c	no	ils	0	1	1	7,3
470	c	B	ilv	c	no	ida	0	1	0	0,2
470	c	B	ilv	c	no	irm	0	1	0	4,07
470	c	B	ilv	c	no	iff	1	1	0	1,2
471	da	B	ili	da	ink	ire	1	0	1	6,05
471	da	B	ili	da	ink	irm	0	1	1	4,07
471	da	B	ili	da	ink	inf	0	0	0	5,2
472	af	KBKL	ire	af	ink	ili	0	1	1	2,65
472	af	KBKL	ire	af	ink	inf	0	1	0	5,2
473	c	KBKL	ing	ao	no				1
473	c	KBKL	ing	c	no	iff	0	1	0	1,2
473	c	KBKL	ing	c	no	ida	0	1	0	0,2
473	c	KBKL	ing	c	no	ils	0	0	0	7,3
473	c	KBKL	ing	c	no	irm	0	1	0	4,07
474	af	KBKL	ili	af	inf	ire	0	0	0	6,05
474	af	KBKL	ili	af	inf	ink	0	1	1	5,05
475	af	KBKL	iff	af	ida	ing	0	0	0	5
475	af	KBKL	iff	af	ida	ils	0	0	1	7,3
476	af	KBKL	ilv	af	ils	ili	1	1	0	2,65
476	af	KBKL	ilv	af	ils	ing	1	1	0	5
476	af	KBKL	ilv	af	ils	ire	1	1	0	6,05
477	af	KBKL	ing	af	ils	ili	1	1	0	2,65
477	af	KBKL	ing	af	ils	ilv	1	0	1	8,3
477	af	KBKL	ing	af	ils	ire	1	1	1	6,05
478	c	B	irm	tr	no				1
478	c	B	irm	c	no	iff	1	1	0	1,2
479	af	B	ing	af	ils	inf	0	1	1	5,2
479	af	B	ing	af	ils	ink	0	1	0	5,05
479	af	B	ing	af	ils	ire	0	1	1	6,05
479	af	B	ing	af	ils	ili	1	1	0	2,65
480	af	KBKL	ire	af	iff	ink	1	1	1	5,05
480	af	KBKL	ire	af	iff	ili	0	1	1	2,65
480	af	KBKL	ire	af	iff	inf	0	1	0	5,2
480	af	KBKL	ire	af	iff	irm		1	0	4,07
480	af	KBKL	ire	af	iff	ida		1	1	0,2
481	c	KBKL	inf	ao	no				1
481	c	KBKL	inf	c	no	ing	1	1	1	5
481	c	KBKL	inf	c	no	ils	0	0	0	7,3
481	c	KBKL	inf	c	no	ida	0	1	0	0,2
481	c	KBKL	inf	c	no	ilv	0	0	0	8,3
482	af	B	ida	af	ilv	irm	1	1	0	4,07
482	af	B	ida	af	ilv	ing	1	1	0	5
482	af	B	ida	af	ilv	ils	0	1	1	7,3
483	af	KBKL	inf	af	ili	iff	1	1	1	1,2
483	af	KBKL	inf	af	ili	ink	1	1	1	5,05
483	af	KBKL	inf	af	ili	ire	0	0	0	6,05
484	da	KBKL	ida	da	ing	irm	1	1	0	4,07
484	da	KBKL	ida	da	ing	ils	1	0	1	7,3
484	da	KBKL	ida	da	ing	ilv	0	0	1	8,3
485	da	KBKL	irm	da	ing	ils	0	0	0	7,3
485	da	KBKL	irm	da	ing	ida	0	1	0	0,2
485	da	KBKL	irm	da	ing	ilv	0	0	1	8,3
486	af	KBKL	inf	af	ili	iff		1	1	1,2
486	af	KBKL	inf	af	ili	ink	0	1	1	5,05
486	af	KBKL	inf	af	ili	ire	0	0	0	6,05
487	af	KBKL	ing	af	ils	ilv	0	0	1	8,3
487	af	KBKL	ing	af	ils	ida	0	1	1	0,2
488	af	B	ili	af	iff	irm	1	0	1	4,07
488	af	B	ili	af	iff	ink	0	0	1	5,05
488	af	B	ili	af	iff	ire	0	0	0	6,05
488	af	B	ili	af	iff	inf	1	0	0	5,2
489	af	B	inf	af	ili	irm		1	1	4,07
489	af	B	inf	af	ili	iff		1	1	1,2
489	af	B	inf	af	ili	ink	0	1	1	5,05
489	af	B	inf	af	ili	ire	0	0	0	6,05
490	af	B	ili	af	irm	iff	1	1	1	1,2
490	af	B	ili	af	irm	inf	0	0	0	5,2
490	af	B	ili	af	irm	ink	1	0	1	5,05
491	da	B	ili	da	ink	irm	1	1	1	4,07
491	da	B	ili	da	ink	iff	1	1	1	1,2
491	da	B	ili	da	ink	inf	0	0	0	5,2
492	da	KBKL	inf	da	ils	ing	1	1	1	5
492	da	KBKL	inf	da	ils	ink		1	0	5,05
492	da	KBKL	inf	da	ils	ilv		0	1	8,3
492	da	KBKL	inf	da	ils	ili		1	0	2,65
493	af	KBKL	ing	af	ils	ilv	1	0	1	8,3
493	af	KBKL	ing	af	ils	ink	0	1	0	5,05
493	af	KBKL	ing	af	ils	ili	0	1	0	2,65
493	af	KBKL	ing	af	ils	inf	0	1	1	5,2
494	af	B	inf	af	irm	ire	1	0	0	6,05
494	af	B	inf	af	irm	iff	1	1	0	1,2
494	af	B	inf	af	irm	ida	1	1	0	0,2
495	da	B	irm	da	inf	ida	1	1	0	0,2
495	da	B	irm	da	inf	iff	1	1	0	1,2
496	da	B	ida	da	inf	ilv		0	0	8,3
496	da	B	ida	da	inf	ire		0	0	6,05
496	da	B	ida	da	inf	ink		1	0	5,05
497	af	KBKL	ing	af	ils	ilv	1	0	1	8,3
497	af	KBKL	ing	af	ils	irm	1	1	1	4,07
497	af	KBKL	ing	af	ils	ink	1	1	0	5,05
498	af	B	ink	af	irm	ils	1	0	0	7,3
498	af	B	ink	af	irm	ing	1	1	0	5
498	af	B	ink	af	irm	ilv		0	0	8,3
499	c	KBKL	inf	fe	no				1
499	c	KBKL	inf	c	no	iff	0	1	0	1,2
499	c	KBKL	inf	c	no	ida	0	1	0	0,2
499	c	KBKL	inf	c	no	ire	0	0	0	6,05
499	c	KBKL	inf	c	no	ili	0	1	0	2,65
500	da	B	iff	da	irm	ire	1	0	0	6,05
500	da	B	iff	da	irm	ida		1	1	0,2
500	da	B	iff	da	irm	inf	1	0	0	5,2
501	af	KBKL	iff	af	ire	irm	1	1	0	4,07
501	af	KBKL	iff	af	ire	ida	0	1	1	0,2
501	af	KBKL	iff	af	ire	inf		1	0	5,2
501	af	KBKL	iff	af	ire	ink		1	1	5,05
502	da	KBKL	ili	da	ing	ils	0	0	0	7,3
502	da	KBKL	ili	da	ing	ilv	0	0	1	8,3
503	da	KBKL	iff	da	inf	ire	1	0	0	6,05
503	da	KBKL	iff	da	inf	irm	1	1	0	4,07
503	da	KBKL	iff	da	inf	ida	0	1	1	0,2
504	c	KBKL	irm	ao	no				1
504	c	KBKL	irm	c	no	ida	0	1	0	0,2
504	c	KBKL	irm	c	no	iff	0	1	0	1,2
505	af	KBKL	ils	af	ing	inf	1	1	1	5,2
[truncated: 10,026 more rows]
