# Supplementary material for: Selective attention for affiliative and agonistic interactions of dominants and close affiliates in macaques
Source: Sci Rep. 2020 Apr 6;10:5962. doi: 10.1038/s41598-020-62772-8 (PMC7136223; doi:10.1038/s41598-020-62772-8)
Supplement: Supplementary file 3 — Supplementary Dataset 2. [file 41598_2020_62772_MOESM3_ESM.csv]

event_ID	int_type	noise_move	actor	behavior	receiver	byst_ID	attention	one_friend_other_higher	byst_nDS
1	af	KBKL	ilv	af	ils	inf	0	1	5,2
2	af	KBKL	iff	af	ili	ida	1	1	0,2
3	af	KBKL	ire	af	ink	ili	0	1	2,65
4	af	KBKL	irm	af	iff	ili	0	1	2,65
5	da	KBKL	ida	da	irm	iff	1	1	1,2
5	da	KBKL	ida	da	irm	ils	1	0	7,3
6	da	KBKL	ils	da	ili	iff	0	1	1,2
6	da	KBKL	ils	da	ili	ida	0	1	0,2
7	af	KBKL	ilv	af	ing	ire	1	1	6,05
8	da	B	ire	da	ils	ili	1	1	2,65
8	da	B	ire	da	ils	ida	1	1	0,2
8	da	B	ire	da	ils	ink	0	1	5,05
9	af	KBKL	ing	af	ire	inf	1	1	5,2
9	af	KBKL	ing	af	ire	ilv	1	0	8,3
10	da	KBKL	ire	da	ilv	inf	1	1	5,2
10	da	KBKL	ire	da	ilv	ing	1	1	5
10	da	KBKL	ire	da	ilv	ils	0	0	7,3
11	da	B	ida	da	inf	ing	1	0	5
11	da	B	ida	da	inf	ils	1	0	7,3
12	af	KBKL	inf	af	ils	ing	1	1	5
12	af	KBKL	inf	af	ils	ilv	1	0	8,3
12	af	KBKL	inf	af	ils	ida		1	0,2
13	af	KBKL	ili	af	ink	iff	1	1	1,2
14	af	KBKL	ing	af	ire	inf	1	1	5,2
14	af	KBKL	ing	af	ire	ilv	1	0	8,3
15	af	B	ire	af	ilv	ing	1	1	5
15	af	B	ire	af	ilv	inf	1	1	5,2
15	af	B	ire	af	ilv	ils	0	0	7,3
16	af	KBKL	ing	af	ire	ilv	0	0	8,3
16	af	KBKL	ing	af	ire	inf	0	1	5,2
17	af	KBKL	ing	af	ire	ilv	0	0	8,3
18	af	KBKL	ilv	af	ing	ire	0	1	6,05
19	da	KBKL	irm	da	inf	ing	1	0	5
20	af	KBKL	ire	af	iff	ing	0	0	5
21	af	KBKL	ire	af	ili	iff	1	1	1,2
21	af	KBKL	ire	af	ili	ing	0	0	5
22	af	KBKL	ilv	af	ils	ida	0	1	0,2
23	af	KBKL	ida	af	ils	ilv	1	0	8,3
24	da	B	ida	da	ire	ils	1	0	7,3
24	da	B	ida	da	ire	ing	1	0	5
25	af	KBKL	ilv	af	ils	inf	0	1	5,2
25	af	KBKL	ilv	af	ils	ida	0	1	0,2
26	af	KBKL	ilv	af	ing	ire	1	1	6,05
27	af	KBKL	ili	af	iff	irm	1	0	4,07
28	af	B	ing	af	ire	inf	0	1	5,2
28	af	B	ing	af	ire	ink	0	0	5,05
28	af	B	ing	af	ire	ili	0	1	2,65
29	af	KBKL	ing	af	ilv	ire	0	1	6,05
30	af	KBKL	ire	af	ing	ilv	0	0	8,3
30	af	KBKL	ire	af	ing	ili	0	1	2,65
31	af	KBKL	ilv	af	ing	ire	1	1	6,05
32	af	KBKL	ink	af	ilv	ire	0	1	6,05
32	af	KBKL	ink	af	ilv	inf	0	0	5,2
33	af	KBKL	ink	af	ing	ilv	1	0	8,3
33	af	KBKL	ink	af	ing	inf	0	0	5,2
34	af	KBKL	irm	af	iff	ida	0	1	0,2
37	da	KBKL	inf	da	ire	ili	0	1	2,65
38	af	B	ili	af	iff	ink	0	0	5,05
38	af	B	ili	af	iff	irm	0	0	4,07
39	af	KBKL	ida	af	ils	ilv	1	0	8,3
39	af	KBKL	ida	af	ils	irm	0	0	4,07
40	af	KBKL	ire	af	inf	ink	1	1	5,05
40	af	KBKL	ire	af	inf	ili	0	1	2,65
41	af	KBKL	ire	af	ing	ink	1	0	5,05
41	af	KBKL	ire	af	ing	ili	0	1	2,65
41	af	KBKL	ire	af	ing	inf	0	1	5,2
42	af	KBKL	ink	af	ire	ing	0	1	5
42	af	KBKL	ink	af	ire	ili	0	1	2,65
43	af	KBKL	ire	sg	ink	ing	0	1	5
43	da	KBKL	ida	da	ili	ink	0	0	5,05
44	af	KBKL	ili	af	iff	irm	1	0	4,07
44	af	KBKL	ili	af	iff	ink	0	0	5,05
46	af	KBKL	ilv	af	ils	ida	1	1	0,2
46	af	KBKL	ilv	af	ils	irm	1	1	4,07
46	af	KBKL	ilv	af	ils	inf	0	1	5,2
47	da	B	ire	da	ils	ilv	1	0	8,3
47	da	B	ire	da	ils	ink	1	1	5,05
47	da	B	ire	da	ils	ili	0	1	2,65
49	af	KBKL	ilv	af	ire	ili	1	1	2,65
50	da	B	ink	da	ilv	ire	1	1	6,05
51	af	KBKL	ire	af	ing	ili	1	1	2,65
51	af	KBKL	ire	af	ing	ilv	0	0	8,3
51	af	KBKL	ire	af	ing	inf	0	1	5,2
52	af	KBKL	ilv	af	ili	iff	1	1	1,2
52	af	KBKL	ilv	af	ili	ils	0	0	7,3
53	af	B	ilv	af	ils	ida	0	1	0,2
54	af	KBKL	inf	af	ink	ire	0	0	6,05
54	af	KBKL	inf	af	ink	ing	0	1	5
55	af	KBKL	ili	af	iff	ida	0	1	0,2
55	af	KBKL	ili	af	iff	ink	0	0	5,05
56	af	KBKL	iff	af	ida	ili	0	0	2,65
57	af	KBKL	ili	af	ilv	iff	0	1	1,2
58	af	KBKL	ili	af	ilv	iff	0	1	1,2
58	af	KBKL	ili	af	ilv	inf	0	0	5,2
58	af	KBKL	ili	af	ilv	irm	0	1	4,07
59	af	KBKL	ilv	af	ils	ida	1	1	0,2
59	af	KBKL	ilv	af	ils	irm	0	1	4,07
60	af	KBKL	ire	af	ili	iff	0	1	1,2
60	af	KBKL	ire	af	ili	irm	0	1	4,07
61	af	B	ili	af	ilv	ils	0	0	7,3
61	af	B	ili	af	ilv	inf	0	0	5,2
62	af	KBKL	ing	af	ils	ida	1	1	0,2
63	da	B	ili	da	ing	iff	1	1	1,2
63	da	B	ili	da	ing	ilv	0	0	8,3
64	af	KBKL	ilv	af	ils	irm	0	1	4,07
64	af	KBKL	ilv	af	ils	ida	0	1	0,2
65	af	KBKL	ing	af	ilv	ils	0	0	7,3
66	af	KBKL	ida	af	iff	ili	0	0	2,65
67	da	KBKL	iff	da	irm	ida	0	1	0,2
68	af	KBKL	ing	af	ils	ida	0	1	0,2
69	af	KBKL	ilv	af	ils	ida	0	1	0,2
70	af	KBKL	ing	af	ire	ink	0	0	5,05
74	af	KBKL	ing	af	ils	ida	0	1	0,2
75	af	KBKL	ing	af	ils	ida	1	1	0,2
76	af	KBKL	ire	af	ing	ilv	0	0	8,3
76	af	KBKL	ire	af	ing	inf	0	1	5,2
76	af	KBKL	ire	af	ing	ink	0	0	5,05
77	af	KBKL	ire	af	ing	ili	0	1	2,65
77	af	KBKL	ire	af	ing	ilv	0	0	8,3
78	af	KBKL	ilv	af	ils	inf	1	1	5,2
79	af	KBKL	ili	af	inf	iff	0	1	1,2
80	af	KBKL	ing	af	ilv	ire	0	1	6,05
81	af	KBKL	ink	af	ire	ing	1	1	5
82	af	KBKL	inf	af	ili	iff	1	1	1,2
82	af	KBKL	inf	af	ili	ing	0	0	5
83	af	KBKL	inf	af	ili	ing	0	0	5
84	af	KBKL	ink	af	ida	ire	1	0	6,05
84	af	KBKL	ink	af	ida	iff	0	1	1,2
85	af	KBKL	ink	af	ire	ing	0	1	5
85	af	KBKL	ink	af	ire	ili	0	1	2,65
86	af	KBKL	ili	af	iff	ink	0	0	5,05
88	af	KBKL	ilv	af	ire	ili	1	1	2,65
88	af	KBKL	ilv	af	ire	ing	0	1	5
88	af	KBKL	ilv	af	ire	ink	0	1	5,05
88	af	KBKL	ilv	af	ire	inf	0	1	5,2
90	af	KBKL	ire	af	ilv	ili	1	1	2,65
90	af	KBKL	ire	af	ilv	inf	0	1	5,2
90	af	KBKL	ire	af	ilv	ink	0	1	5,05
91	af	KBKL	iff	af	ida	ils	0	0	7,3
92	af	KBKL	ilv	af	ing	ils	0	0	7,3
93	af	KBKL	ire	af	ink	ing	0	1	5
93	af	KBKL	ire	af	ink	ili	0	1	2,65
94	af	KBKL	ire	af	inf	ili	0	1	2,65
94	af	KBKL	ire	af	inf	ink	0	1	5,05
95	af	KBKL	ire	af	ink	ing	0	1	5
95	af	KBKL	ire	af	ink	ili	0	1	2,65
97	af	KBKL	ing	af	ils	ire	0	1	6,05
99	af	KBKL	ida	af	irm	iff	1	1	1,2
101	af	KBKL	inf	af	ili	iff	1	1	1,2
101	af	KBKL	inf	af	ili	ink	1	1	5,05
101	af	KBKL	inf	af	ili	ing	0	0	5
103	da	KBKL	ing	da	ire	ink	1	0	5,05
103	da	KBKL	ing	da	ire	ilv	1	0	8,3
103	da	KBKL	ing	da	ire	ili	0	1	2,65
103	da	KBKL	ing	da	ire	inf	0	1	5,2
104	af	KBKL	ing	af	ire	ink	0	0	5,05
104	af	KBKL	ing	af	ire	ilv	0	0	8,3
104	af	KBKL	ing	af	ire	ili	0	1	2,65
104	af	KBKL	ing	af	ire	inf	0	1	5,2
105	af	KBKL	inf	af	ili	irm	0	1	4,07
105	af	KBKL	inf	af	ili	ink	0	1	5,05
105	af	KBKL	inf	af	ili	ing	0	0	5
108	af	KBKL	ida	af	iff	ili	0	0	2,65
109	af	KBKL	ilv	af	inf	ils	0	0	7,3
111	af	KBKL	ing	af	iff	ilv	0	0	8,3
111	af	KBKL	ing	af	iff	ida	0	1	0,2
111	af	KBKL	ing	af	iff	ire	1	0	6,05
111	af	KBKL	ing	af	iff	ili	0	1	2,65
112	da	B	ida	da	ilv	inf	1	0	5,2
113	af	KBKL	ida	af	iff	ils	0	0	7,3
114	af	KBKL	iff	af	ida	ils	0	0	7,3
114	af	KBKL	iff	af	ida	ili	0	0	2,65
116	af	KBKL	ilv	af	ils	ida	0	1	0,2
116	af	KBKL	ilv	af	ils	inf	0	1	5,2
117	af	KBKL	ire	af	iff	ida	0	1	0,2
118	af	KBKL	ire	af	inf	ili	0	1	2,65
118	af	KBKL	ire	af	inf	ink	0	1	5,05
119	af	KBKL	ili	af	irm	ink	0	0	5,05
120	af	KBKL	ink	af	ire	ili	1	1	2,65
121	af	KBKL	inf	af	ili	ink	0	1	5,05
121	af	KBKL	inf	af	ili	irm	0	1	4,07
122	af	KBKL	inf	af	ili	ing	0	0	5
122	af	KBKL	inf	af	ili	irm	0	1	4,07
122	af	KBKL	inf	af	ili	ink	0	1	5,05
123	af	KBKL	irm	af	ida	iff	1	1	1,2
125	af	KBKL	ink	af	ili	ire	0	0	6,05
127	da	B	ilv	da	ire	inf	1	1	5,2
127	da	B	ilv	da	ire	ils	1	0	7,3
128	af	KBKL	ing	af	ink	ilv	0	0	8,3
130	da	KBKL	ida	da	ili	ils	1	0	7,3
130	da	KBKL	ida	da	ili	irm	0	0	4,07
131	af	KBKL	ire	af	ing	ili	0	1	2,65
131	af	KBKL	ire	af	ing	inf	0	1	5,2
132	da	B	iff	da	inf	ing	0	0	5
133	da	KBKL	ida	da	irm	iff	1	1	1,2
133	da	KBKL	ida	da	irm	ils	1	0	7,3
135	af	KBKL	ire	af	ils	ida	0	1	0,2
135	af	KBKL	ire	af	ils	ili	0	1	2,65
135	af	KBKL	ire	af	ils	ing	0	1	5
137	af	B	iff	af	inf	ing	1	0	5
137	af	B	iff	af	inf	ili	1	1	2,65
139	da	B	ida	da	inf	ils	1	0	7,3
139	da	B	ida	da	inf	iff	0	1	1,2
140	af	KBKL	iff	af	ida	ils	0	0	7,3
141	af	KBKL	ire	af	ing	ilv	0	0	8,3
141	af	KBKL	ire	af	ing	ink	0	0	5,05
141	af	KBKL	ire	af	ing	inf	0	1	5,2
142	af	KBKL	ire	af	ing	ili	0	1	2,65
143	da	KBKL	ida	da	inf	iff	1	1	1,2
144	af	KBKL	ink	af	irm	ire	0	0	6,05
146	af	KBKL	ing	af	ils	ire	0	1	6,05
147	af	KBKL	ing	af	ils	ire	1	1	6,05
148	af	KBKL	irm	af	ida	iff	0	1	1,2
149	af	KBKL	iff	af	ida	ils	0	0	7,3
150	da	B	ing	da	ilv	ils	0	0	7,3
150	da	B	ing	da	ilv	ire	0	1	6,05
151	da	B	ing	da	ils	inf	0	1	5,2
151	da	B	ing	da	ils	irm	1	1	4,07
151	da	B	ing	da	ils	ire	1	1	6,05
152	af	KBKL	ilv	af	inf	ing	1	1	5
153	af	KBKL	ire	af	ing	ink	0	0	5,05
154	af	KBKL	ing	af	irm	ilv	0	0	8,3
154	af	KBKL	ing	af	irm	inf	0	0	5,2
154	af	KBKL	ing	af	irm	ire	1	0	6,05
156	af	KBKL	ing	af	ire	inf	0	1	5,2
156	af	KBKL	ing	af	ire	ilv	0	0	8,3
157	af	KBKL	ire	af	ili	iff	0	1	1,2
159	da	KBKL	iff	da	irm	ida	1	1	0,2
159	da	KBKL	iff	da	irm	ili	1	1	2,65
160	af	KBKL	ili	af	ilv	iff	0	1	1,2
160	af	KBKL	ili	af	ilv	irm	1	1	4,07
162	af	KBKL	ing	af	inf	ire	0	0	6,05
163	af	KBKL	ire	af	ili	iff	0	1	1,2
163	af	KBKL	ire	af	ili	ing	1	0	5
164	af	KBKL	ire	af	ing	ink	0	0	5,05
164	af	KBKL	ire	af	ing	ili	0	1	2,65
165	af	KBKL	ire	af	iff	ida	0	1	0,2
165	af	KBKL	ire	af	iff	ing	0	0	5
166	af	KBKL	iff	af	ili	ink	0	0	5,05
167	af	KBKL	ing	af	ink	ilv	1	0	8,3
168	af	KBKL	ilv	af	ink	ire	1	1	6,05
169	af	KBKL	inf	af	ili	iff	1	1	1,2
169	af	KBKL	inf	af	ili	ink	0	1	5,05
169	af	KBKL	inf	af	ili	ing	0	0	5
170	af	KBKL	ink	af	irm	ire	0	0	6,05
171	af	KBKL	ire	af	iff	ink	0	0	5,05
171	af	KBKL	ire	af	iff	ing	0	0	5
172	af	KBKL	ire	af	ing	ilv	1	0	8,3
172	af	KBKL	ire	af	ing	inf	0	1	5,2
173	af	KBKL	ing	af	inf	ilv	0	0	8,3
173	af	KBKL	ing	af	inf	ire	1	0	6,05
174	af	KBKL	ire	af	inf	ink	0	1	5,05
175	af	KBKL	ire	af	ing	ilv	1	0	8,3
175	af	KBKL	ire	af	ing	ink	1	0	5,05
175	af	KBKL	ire	af	ing	inf	1	1	5,2
176	da	B	ire	da	ilv	ils	1	0	7,3
177	af	KBKL	Ida	af	irm	iff	1	1	1,2
178	af	KBKL	ili	af	irm	iff	0	1	1,2
179	af	KBKL	ing	af	inf	ire	1	0	6,05
179	af	KBKL	ing	af	inf	ilv	0	0	8,3
181	af	KBKL	inf	af	ilv	ing	0	1	5
186	c	KBKL	ida	c		iff	1	0	1,2
187	af	KBKL	ili	af	iff	ida	0	1	0,2
187	af	KBKL	ili	af	iff	irm	0	0	4,07
188	c	B	iff	c		ili	0	0	2,65
189	af	KBKL	ili	af	iff	ida	1	1	0,2
189	af	KBKL	ili	af	iff	irm	0	0	4,07
190	af	KBKL	iff	af	ida	ili	1	0	2,65
191	af	KBKL	ing	af	ils	ida	0	1	0,2
191	af	KBKL	ing	af	ils	ire	0	1	6,05
192	af	KBKL	ilv	af	ire	ink	0	1	5,05
192	af	KBKL	ilv	af	ire	inf	0	1	5,2
192	af	KBKL	ilv	af	ire	ili	1	1	2,65
193	af	KBKL	ida	af	iff	ili	1	0	2,65
194	af	KBKL	iff	af	ili	ida	1	1	0,2
194	af	KBKL	iff	af	ili	ink	0	0	5,05
194	af	KBKL	iff	af	ili	irm	0	0	4,07
196	af	KBKL	iff	af	ida	ils	1	0	7,3
197	c	KBKL	iff	c		ida	0	0	0,2
198	af	KBKL	ire	af	iff	ida	0	1	0,2
198	af	KBKL	ire	af	iff	ink	0	0	5,05
200	af	KBKL	ili	af	ilv	irm	0	1	4,07
200	af	KBKL	ili	af	ilv	inf	0	0	5,2
200	af	KBKL	ili	af	ilv	ink	0	1	5,05
200	af	KBKL	ili	af	ilv	iff	0	1	1,2
201	da	KBKL	irm	da	ilv	inf	0	0	5,2
203	af	KBKL	ils	af	irm	ida	0	1	0,2
203	af	KBKL	ils	af	irm	ilv	0	0	8,3
204	af	KBKL	ilv	af	ils	irm	1	1	4,07
204	af	KBKL	ilv	af	ils	inf	1	1	5,2
204	af	KBKL	ilv	af	ils	ida	0	1	0,2
205	c	B	ida	c		iff	1	0	1,2
209	af	KBKL	ire	af	inf	ili	1	1	2,65
210	af	KBKL	irm	af	ili	iff	0	1	1,2
211	af	KBKL	ire	af	ida	iff	0	1	1,2
211	af	KBKL	ire	af	ida	ink	0	0	5,05
212	c	B	ire	c		ili	1	0	2,65
214	af	KBKL	ire	af	ida	ink	0	0	5,05
214	af	KBKL	ire	af	ida	ili	1	0	2,65
214	af	KBKL	ire	af	ida	iff	0	1	1,2
215	c	B	ili	c		ink	0	0	5,05
216	c	B	ida	c		iff	0	0	1,2
219	c	KBKL	ili	c		iff	0	0	1,2
219	c	KBKL	ili	c		ink	0	0	5,05
220	c	KBKL	ilv	c		ils	0	0	7,3
220	c	KBKL	ilv	c		inf	0	0	5,2
221	c	KBKL	ing	c		ilv	0	0	8,3
221	c	KBKL	ing	c		ire	0	0	6,05
222	c	B	ili	c		iff	0	0	1,2
222	c	B	ili	c		irm	0	0	4,07
223	c	KBKL	iff	c		ida	0	0	0,2
223	c	KBKL	iff	c		ili	0	0	2,65
225	af	KBKL	ilv	af	ils	irm	1	1	4,07
226	af	KBKL	ilv	af	ire	ing	1	1	5
227	af	KBKL	ing	af	ink	ilv	0	0	8,3
227	af	KBKL	ing	af	ink	inf	1	0	5,2
228	af	KBKL	ing	af	ils	irm	1	1	4,07
228	af	KBKL	ing	af	ils	ida	0	1	0,2
229	c	KBKL	ire	c		ili	0	0	2,65
229	c	KBKL	ire	c		ink	0	0	5,05
230	c	KBKL	inf	c		ing	0	0	5
231	af	KBKL	ire	af	ili	iff		1	1,2
231	af	KBKL	ire	af	ili	ing	0	0	5
233	af	KBKL	ire	af	ili	iff	1	1	1,2
233	af	KBKL	ire	af	ili	ing	0	0	5
235	af	KBKL	ida	af	ils	iff	0	1	1,2
236	af	KBKL	ili	af	iff	ida	0	1	0,2
236	af	KBKL	ili	af	iff	irm	0	0	4,07
237	af	KBKL	ida	af	iff	ili	0	0	2,65
238	af	KBKL	ilv	af	ils	ida	0	1	0,2
238	af	KBKL	ilv	af	ils	irm	0	1	4,07
240	af	KBKL	ili	af	iff	ida	0	1	0,2
241	da	B	inf	da	ire	ili	0	1	2,65
242	c	KBKL	ils	c		ida	0	0	0,2
242	c	KBKL	ils	c		ilv	0	0	8,3
242	c	KBKL	ils	c		irm	0	0	4,07
244	af	KBKL	ilv	af	ink	inf	0	0	5,2
244	af	KBKL	ilv	af	ink	ire	0	1	6,05
245	af	KBKL	ing	af	ils	irm	1	1	4,07
245	af	KBKL	ing	af	ils	ida	0	1	0,2
247	c	KBKL	ire	c		ing	0	0	5
247	c	KBKL	ire	c		ili	0	0	2,65
248	c	KBKL	inf	c		ing	1	0	5
249	af	KBKL	ilv	af	ire	ing	1	1	5
249	af	KBKL	ilv	af	ire	inf	1	1	5,2
249	af	KBKL	ilv	af	ire	ili	0	1	2,65
250	af	KBKL	ilv	af	ing	ire	1	1	6,05
251	c	KBKL	iff	c		ili	0	0	2,65
252	c	KBKL	ink	c		ire	1	0	6,05
253	af	KBKL	ilv	af	ils	irm	0	1	4,07
253	af	KBKL	ilv	af	ils	inf	0	1	5,2
256	af	KBKL	ilv	af	ing	ire	0	1	6,05
257	af	KBKL	ire	af	ili	ing	1	0	5
257	af	KBKL	ire	af	ili	iff	0	1	1,2
258	c	KBKL	ili	c		iff	0	0	1,2
258	c	KBKL	ili	c		ink	0	0	5,05
259	c	KBKL	ida	c		ils	0	0	7,3
260	af	KBKL	ink	af	ire	ing	1	1	5
260	af	KBKL	ink	af	ire	ili	0	1	2,65
261	af	KBKL	ili	af	iff	ink	0	0	5,05
263	c	KBKL	ida	c		iff	1	0	1,2
263	c	KBKL	ida	c		ils	1	0	7,3
264	c	KBKL	inf	c		ing	0	0	5
265	af	KBKL	ing	af	inf	ilv	0	0	8,3
265	af	KBKL	ing	af	inf	ire	0	0	6,05
266	af	KBKL	inf	af	ida	iff	0	1	1,2
266	af	KBKL	inf	af	ida	ing	1	0	5
268	af	KBKL	ida	af	ire	ink		0	5,05
268	af	KBKL	ida	af	ire	ing	1	0	5
268	af	KBKL	ida	af	ire	ili	1	0	2,65
268	af	KBKL	ida	af	ire	iff	0	1	1,2
269	af	KBKL	ing	af	inf	ire	0	0	6,05
269	af	KBKL	ing	af	inf	ilv	0	0	8,3
270	af	KBKL	ida	af	ils	irm	1	0	4,07
272	af	KBKL	ing	af	ilv	ire	0	1	6,05
273	af	KBKL	ire	af	inf	ili	1	1	2,65
274	c	KBKL	ida	c		iff		0	1,2
274	c	KBKL	ida	c		ils	0	0	7,3
275	da	B	ili	da	inf	ing	1	0	5
275	da	B	ili	da	inf	ink	0	1	5,05
276	af	KBKL	ing	af	inf	ire	0	0	6,05
277	c	KBKL	ilv	c		inf	0	0	5,2
278	af	KBKL	ire	af	ing	ili	0	1	2,65
278	af	KBKL	ire	af	ing	ink	0	0	5,05
278	af	KBKL	ire	af	ing	inf	0	1	5,2
279	af	KBKL	ink	af	ire	ing	1	1	5
279	af	KBKL	ink	af	ire	ili	1	1	2,65
280	da	KBKL	ing	da	ire	ili	1	1	2,65
280	da	KBKL	ing	da	ire	inf	0	1	5,2
280	da	KBKL	ing	da	ire	ink	1	0	5,05
281	af	KBKL	ili	af	ilv	irm	0	1	4,07
281	af	KBKL	ili	af	ilv	inf	0	0	5,2
282	af	KBKL	ili	af	iff	irm	1	0	4,07
282	af	KBKL	ili	af	iff	ink	0	0	5,05
283	c	KBKL	ils	c		ida	0	0	0,2
283	c	KBKL	ils	c		ilv	0	0	8,3
284	da	KBKL	ida	da	inf	iff	1	1	1,2
284	da	KBKL	ida	da	inf	ils	1	0	7,3
284	da	KBKL	ida	da	inf	ing	1	0	5
285	af	KBKL	ing	af	ili	ilv	1	0	8,3
286	af	KBKL	ili	af	ilv	inf	1	0	5,2
287	af	KBKL	ils	af	ida	iff	0	1	1,2
288	c	L	ing	c		inf	0	0	5,2
289	af	KBKL	ing	af	ils	ida	0	1	0,2
289	af	KBKL	ing	af	ils	inf	1	1	5,2
289	af	KBKL	ing	af	ils	ire	0	1	6,05
291	af	KBKL	ida	af	ils	iff	0	1	1,2
291	af	KBKL	ida	af	ils	ilv	0	0	8,3
292	c	KBKL	ili	c		iff	0	0	1,2
293	af	KBKL	ire	af	ing	ilv	1	0	8,3
293	af	KBKL	ire	af	ing	ili	0	1	2,65
294	af	KBKL	ilv	af	ils	ida	0	1	0,2
295	c	KBKL	ida	c		iff	0	0	1,2
295	c	KBKL	ida	c		ils	0	0	7,3
296	c	KBKL	ilv	c		inf	0	0	5,2
296	c	KBKL	ilv	c		ils	1	0	7,3
297	af	KBKL	ire	af	ili	ing	0	0	5
298	af	KBKL	ire	af	ing	ilv	1	0	8,3
298	af	KBKL	ire	af	ing	ili	1	1	2,65
299	c	KBKL	ida	c		ils	0	0	7,3
299	c	KBKL	ida	c		iff	0	0	1,2
300	c	KBKL	iff	c		ida	0	0	0,2
301	af	KBKL	ire	af	ing	ilv	1	0	8,3
301	af	KBKL	ire	af	ing	ili	0	1	2,65
306	c	B	ire	c		ink	0	0	5,05
308	c	B	ilv	c		ils	1	0	7,3
309	af	KBKL	ire	af	ing	ili	1	1	2,65
309	af	KBKL	ire	af	ing	inf	0	1	5,2
310	af	KBKL	ilv	af	ili	inf	0	0	5,2
310	af	KBKL	ilv	af	ili	iff	1	1	1,2
311	da	B	ida	da	inf	ils	1	0	7,3
313	c	KBKL	ils	c		ilv	0	0	8,3
314	da	B	ida	da	ink	ire	1	0	6,05
315	c	B	iff	c		ili	0	0	2,65
315	c	B	iff	c		ida	0	0	0,2
316	c	B	ida	c		iff	0	0	1,2
317	c	KBKL	inf	c		ing	0	0	5
320	c	B	ils	c		irm	0	0	4,07
320	c	B	ils	c		ilv	0	0	8,3
321	c	KBKL	ink	c		ire	1	0	6,05
322	c	KBKL	ida	c		ils	1	0	7,3
324	c	B	ili	c		ink	0	0	5,05
324	c	B	ili	c		irm	0	0	4,07
324	c	B	ili	c		iff	1	0	1,2
325	c	B	ils	c		ilv	0	0	8,3
326	af	KBKL	ire	af	ing	ili	1	1	2,65
326	af	KBKL	ire	af	ing	ink	0	0	5,05
326	af	KBKL	ire	af	ing	inf	0	1	5,2
327	af	KBKL	ing	af	ire	ili	0	1	2,65
327	af	KBKL	ing	af	ire	inf	0	1	5,2
327	af	KBKL	ing	af	ire	ink	0	0	5,05
328	c	KBKL	ilv	c		ils	0	0	7,3
330	af	KBKL	ing	af	inf	ire	1	0	6,05
331	af	KBKL	ire	af	iff	ing	1	0	5
332	af	KBKL	ili	af	iff	irm	1	0	4,07
332	af	KBKL	ili	af	iff	ink	0	0	5,05
334	af	KBKL	ire	af	ing	ili	0	1	2,65
334	af	KBKL	ire	af	ing	ink	0	0	5,05
334	af	KBKL	ire	af	ing	ilv	0	0	8,3
334	af	KBKL	ire	af	ing	inf	0	1	5,2
335	c	KBKL	ili	c		ink	0	0	5,05
335	c	KBKL	ili	c		iff	0	0	1,2
336	c	KBKL	ida	c		iff	0	0	1,2
336	c	KBKL	ida	c		ils	0	0	7,3
339	c	B	inf	c		ing	0	0	5
340	af	KBKL	ili	af	ilv	irm	0	1	4,07
341	c	B	inf	c		ing	0	0	5
342	c	L	ilv	c		inf	0	0	5,2
343	c	KBKL	ida	c		iff	0	0	1,2
343	c	KBKL	ida	c		ils	0	0	7,3
345	c	KBKL	ils	c		ida	0	0	0,2
346	af	KBKL	ils	af	ida	ilv	1	0	8,3
348	c	KBKL	inf	c		ing	0	0	5
351	c	B	ils	c		ida	0	0	0,2
352	c	KBKL	ink	c		ire	0	0	6,05
353	c	KBKL	ili	c		ink	0	0	5,05
353	c	KBKL	ili	c		irm	0	0	4,07
354	af	KBKL	ida	af	ire	ink	1	0	5,05
354	af	KBKL	ida	af	ire	ils	0	0	7,3
354	af	KBKL	ida	af	ire	ing	0	0	5
354	af	KBKL	ida	af	ire	ili	0	0	2,65
355	af	KBKL	ing	af	ils	ire	1	1	6,05
355	af	KBKL	ing	af	ils	ida	1	1	0,2
356	c	KBKL	ing	c		ire	0	0	6,05
357	af	KBKL	ire	af	ida	ing	0	0	5
357	af	KBKL	ire	af	ida	ils	0	0	7,3
359	c	KBKL	iff	c		ili	0	0	2,65
360	af	KBKL	ilv	af	ils	ida	1	1	0,2
361	c	KBKL	ida	c		ils	0	0	7,3
362	af	KBKL	ire	af	iff	ing	0	0	5
362	af	KBKL	ire	af	iff	ink	0	0	5,05
363	c	KBKL	ils	c		ida	0	0	0,2
363	c	KBKL	ils	c		irm	0	0	4,07
364	af	KBKL	ils	af	ida	irm	0	0	4,07
366	af	KBKL	ida	af	ils	iff	1	1	1,2
366	af	KBKL	ida	af	ils	ilv	0	0	8,3
367	c	KBKL	ing	c		ilv	0	0	8,3
367	c	KBKL	ing	c		inf	0	0	5,2
367	c	KBKL	ing	c		ire	0	0	6,05
368	c	B	ire	c		ing	0	0	5
368	c	B	ire	c		ili	0	0	2,65
370	c	L	iff	c		ida	0	0	0,2
371	c	KBKL	ilv	c		inf	0	0	5,2
373	da	B	ida	da	inf	iff	1	1	1,2
373	da	B	ida	da	inf	ils	1	0	7,3
374	af	KBKL	ils	af	ida	ilv	1	0	8,3
375	c	B	ils	c		irm	0	0	4,07
375	c	B	ils	c		ilv	0	0	8,3
376	af	KBKL	ilv	af	ili	irm	0	1	4,07
376	af	KBKL	ilv	af	ili	ils	0	0	7,3
376	af	KBKL	ilv	af	ili	ink	1	1	5,05
378	af	B	ida	af	ils	iff	0	1	1,2
379	af	B	iff	af	ire	ing	1	0	5
379	af	B	iff	af	ire	ida	0	1	0,2
381	af	KBKL	ida	af	ils	iff	0	1	1,2
382	da	KBKL	ili	da	ire	iff	1	1	1,2
382	da	KBKL	ili	da	ire	ing	1	0	5
383	c	KBKL	ili	c		irm	0	0	4,07
385	c	KBKL	ida	c		iff	0	0	1,2
386	c	KBKL	ils	c		ida	0	0	0,2
388	af	KBKL	ilv	af	ils	irm	0	1	4,07
389	da	KBKL	inf	da	ils	ida	1	1	0,2
389	da	KBKL	inf	da	ils	ing	1	1	5
389	da	KBKL	inf	da	ils	ilv	1	0	8,3
390	c	B	ida	c		iff	0	0	1,2
392	af	KBKL	ils	af	ida	iff	1	1	1,2
393	af	KBKL	ire	af	ils	ili	1	1	2,65
393	af	KBKL	ire	af	ils	ida	0	1	0,2
393	af	KBKL	ire	af	ils	ing	0	1	5
394	c	KBKL	ili	c		ink	0	0	5,05
394	c	KBKL	ili	c		iff	0	0	1,2
396	c	KBKL	ili	c		ink	0	0	5,05
397	af	KBKL	ils	af	ida	iff	1	1	1,2
397	af	KBKL	ils	af	ida	irm	1	0	4,07
398	c	B	ils	c		ilv	0	0	8,3
399	da	KBKL	irm	da	ing	ire	1	0	6,05
399	da	KBKL	irm	da	ing	ilv	1	0	8,3
399	da	KBKL	irm	da	ing	inf	0	0	5,2
400	c	KBKL	ida	c		iff	0	0	1,2
401	c	KBKL	ils	c		ilv	0	0	8,3
402	c	KBKL	ilv	c		ils	0	0	7,3
404	af	KBKL	ire	af	ili	iff	1	1	1,2
406	c	KBKL	ilv	c		ils	0	0	7,3
407	c	KBKL	ida	c		ils	0	0	7,3
409	c	B	inf	c		ing	0	0	5
410	af	KBKL	ire	af	ili	ing	0	0	5
410	af	KBKL	ire	af	ili	irm	0	1	4,07
412	af	KBKL	ire	af	inf	ink	0	1	5,05
412	af	KBKL	ire	af	inf	ili	1	1	2,65
414	da	KBKL	ire	da	ink	ili	1	1	2,65
417	da	KBKL	ing	da	ils	inf	1	1	5,2
417	da	KBKL	ing	da	ils	ire		1	6,05
418	da	B	ink	da	inf	ire	1	0	6,05
419	af	B	iff	af	ili	ink	0	0	5,05
419	af	B	iff	af	ili	irm	0	0	4,07
420	af	B	ing	af	ils	inf	1	1	5,2
420	af	B	ing	af	ils	ida	0	1	0,2
420	af	B	ing	af	ils	ire		1	6,05
421	c	KBKL	ils	c		irm	1	0	4,07
423	da	KBKL	ink	da	inf	ing	1	1	5
423	da	KBKL	ink	da	inf	ire	1	0	6,05
424	af	B	ire	af	ing	ink	1	0	5,05
424	af	B	ire	af	ing	ilv	1	0	8,3
424	af	B	ire	af	ing	ili	1	1	2,65
424	af	B	ire	af	ing	inf	1	1	5,2
425	af	B	inf	af	ils	ilv		0	8,3
426	af	KBKL	ida	af	ing	ilv	0	0	8,3
426	af	KBKL	ida	af	ing	ire	0	0	6,05
426	af	KBKL	ida	af	ing	inf	0	0	5,2
426	af	KBKL	ida	af	ing	iff	0	1	1,2
426	af	KBKL	ida	af	ing	ils	0	0	7,3
427	da	B	ida	da	ils	iff	1	1	1,2
428	af	KBKL	ire	af	ing	ili		1	2,65
428	af	KBKL	ire	af	ing	inf		1	5,2
429	af	B	ire	af	ing	inf	0	1	5,2
430	af	KBKL	ida	af	iff	ils		0	7,3
430	af	KBKL	ida	af	iff	ili		0	2,65
431	af	KBKL	ili	af	iff	ida		1	0,2
431	af	KBKL	ili	af	iff	irm		0	4,07
431	af	KBKL	ili	af	iff	ink		0	5,05
432	af	KBKL	ilv	af	ils	inf		1	5,2
434	af	KBKL	ire	af	ing	ili	0	1	2,65
434	af	KBKL	ire	af	ing	inf	1	1	5,2
435	af	KBKL	ilv	af	ire	ils	0	0	7,3
435	af	KBKL	ilv	af	ire	ili	0	1	2,65
435	af	KBKL	ilv	af	ire	inf	0	1	5,2
435	af	KBKL	ilv	af	ire	ink	1	1	5,05
436	da	B	ili	da	ilv	inf	0	0	5,2
436	da	B	ili	da	ilv	ink	0	1	5,05
437	af	KBKL	ils	af	ida	irm		0	4,07
437	af	KBKL	ils	af	ida	iff		1	1,2
438	da	KBKL	ili	da	inf	ink	1	1	5,05
438	da	KBKL	ili	da	inf	ing	1	0	5
439	da	KBKL	iff	da	ili	ink	1	0	5,05
440	af	B	ili	af	ilv	ils		0	7,3
440	af	B	ili	af	ilv	ink		1	5,05
440	af	B	ili	af	ilv	iff		1	1,2
441	af	KBKL	ing	af	ils	ida	0	1	0,2
441	af	KBKL	ing	af	ils	ire	0	1	6,05
441	af	KBKL	ing	af	ils	irm	0	1	4,07
443	da	B	ida	da	inf	ing	0	0	5
443	da	B	ida	da	inf	ils	0	0	7,3
445	c	KBKL	ire	c		ing	0	0	5
447	af	B	ils	af	ilv	inf	0	1	5,2
448	c	B	ilv	c		inf	1	0	5,2
448	c	B	ilv	c		ils	1	0	7,3
449	af	B	inf	af	ink	ire		0	6,05
450	c	B	ili	c		iff	1	0	1,2
452	da	KBKL	ida	da	ili	ils	0	0	7,3
453	af	KBKL	ilv	af	ing	ils	1	0	7,3
454	af	B	ili	af	ire	ing	1	0	5
455	da	KBKL	ili	da	ire	ing	1	0	5
456	af	KBKL	ing	af	ire	ili	1	1	2,65
456	af	KBKL	ing	af	ire	ilv	0	0	8,3
458	af	KBKL	ire	af	ing	ili	0	1	2,65
458	af	KBKL	ire	af	ing	ink	0	0	5,05
458	af	KBKL	ire	af	ing	ilv	0	0	8,3
458	af	KBKL	ire	af	ing	inf		1	5,2
459	da	KBKL	iff	da	irm	ida	1	1	0,2
460	af	KBKL	ire	af	ink	ing	1	1	5
460	af	KBKL	ire	af	ink	ili		1	2,65
461	da	KBKL	ink	da	ils	ida	1	1	0,2
461	da	KBKL	ink	da	ils	ilv	1	0	8,3
462	da	B	ing	da	ilv	ils		0	7,3
462	da	B	ing	da	ilv	ire	1	1	6,05
463	c	KBKL	inf	c		ing	0	0	5
464	c	KBKL	ilv	c		ils	1	0	7,3
465	af	KBKL	ire	af	ink	ili	1	1	2,65
466	da	KBKL	ili	da	ink	ire	1	0	6,05
467	af	KBKL	ire	af	ink	ili	1	1	2,65
468	c	KBKL	ire	c		ink	0	0	5,05
469	da	B	ils	ap	ida	ilv	0	0	8,3
469	da	B	ida	mr	ils	irm		0	4,07
469	da	B	ida	da	ils	iff	0	1	1,2
470	c	B	ilv	c		ils	0	0	7,3
471	da	B	ili	da	ink	ire	1	0	6,05
471	da	B	ili	da	ink	irm	0	1	4,07
472	af	KBKL	ire	af	ink	ili	0	1	2,65
474	af	KBKL	ili	af	inf	ink	0	1	5,05
475	af	KBKL	iff	af	ida	ils	0	0	7,3
477	af	KBKL	ing	af	ils	ire	1	1	6,05
479	af	B	ing	af	ils	inf	0	1	5,2
479	af	B	ing	af	ils	ire	0	1	6,05
480	af	KBKL	ire	af	iff	ink	1	0	5,05
480	af	KBKL	ire	af	iff	ida		1	0,2
481	c	KBKL	inf	c		ing	1	0	5
483	af	KBKL	inf	af	ili	iff	1	1	1,2
483	af	KBKL	inf	af	ili	ink	1	1	5,05
484	da	KBKL	ida	da	ing	ils	1	0	7,3
484	da	KBKL	ida	da	ing	ilv	0	0	8,3
485	da	KBKL	irm	da	ing	ilv	0	0	8,3
486	af	KBKL	inf	af	ili	iff		1	1,2
486	af	KBKL	inf	af	ili	ink	0	1	5,05
487	af	KBKL	ing	af	ils	ida	0	1	0,2
488	af	B	ili	af	iff	irm	1	0	4,07
488	af	B	ili	af	iff	ink	0	0	5,05
489	af	B	inf	af	ili	irm		1	4,07
489	af	B	inf	af	ili	iff		1	1,2
489	af	B	inf	af	ili	ink	0	1	5,05
490	af	B	ili	af	irm	iff	1	1	1,2
490	af	B	ili	af	irm	ink	1	0	5,05
491	da	B	ili	da	ink	irm	1	1	4,07
491	da	B	ili	da	ink	iff	1	1	1,2
492	da	KBKL	inf	da	ils	ing	1	1	5
492	da	KBKL	inf	da	ils	ilv		0	8,3
493	af	KBKL	ing	af	ils	inf	0	1	5,2
497	af	KBKL	ing	af	ils	irm	1	1	4,07
500	da	B	iff	da	irm	ida		1	0,2
501	af	KBKL	iff	af	ire	ida	0	1	0,2
501	af	KBKL	iff	af	ire	ink		0	5,05
502	da	KBKL	ili	da	ing	ilv	0	0	8,3
503	da	KBKL	iff	da	inf	ida	0	1	0,2
505	af	KBKL	ils	af	ing	inf	1	1	5,2
505	af	KBKL	ils	af	ing	ire	1	1	6,05
506	af	KBKL	ils	af	ing	inf	1	1	5,2
507	af	KBKL	ink	af	ire	ili		1	2,65
508	af	KBKL	ink	af	ire	ili	1	1	2,65
509	af	B	ink	af	ire	ili	0	1	2,65
511	da	KBKL	inf	da	ing	ilv	1	0	8,3
512	da	KBKL	ing	da	ilv	ils	1	0	7,3
513	da	B	ida	da	inf	iff	1	1	1,2
514	da	B	ida	da	inf	iff	1	1	1,2
516	c	B	ili	c		iff	1	0	1,2
516	c	B	ili	c		ink		0	5,05
517	c	KBKL	iff	c		ida	0	0	0,2
518	c	B	ils	c		ilv	1	0	8,3
521	af	KBKL	ire	af	ing	ili		1	2,65
521	af	KBKL	ire	af	ing	inf	0	1	5,2
521	af	KBKL	ire	af	ing	ilv		0	8,3
523	af	B	irm	af	ink	ire	0	0	6,05
524	da	B	ili	da	ink	iff	0	1	1,2
524	da	B	ili	da	ink	ire	0	0	6,05
525	c	B	iff	c		ida	1	0	0,2
526	c	B	ils	c		ilv	0	0	8,3
527	c	KBKL	ink	c		ire	0	0	6,05
528	da	KBKL	iff	da	irm	ida	0	1	0,2
528	da	KBKL	iff	da	irm	ili	1	1	2,65
529	c	B	inf	c		ing	1	0	5
530	af	KBKL	ili	af	iff	ida		1	0,2
530	af	KBKL	ili	af	iff	irm	0	0	4,07
535	c	KBKL	ilv	c		inf		0	5,2
539	af	KBKL	ilv	af	ils	irm	1	1	4,07
540	af	KBKL	iff	af	ida	ili	0	0	2,65
542	da	B	ing	da	ink	ilv	1	0	8,3
544	da	B	ire	da	ilv	inf	1	1	5,2
545	af	B	iff	af	ida	ils	0	0	7,3
546	c	B	ing	c		ilv	0	0	8,3
547	da	KBKL	iff	da	inf	ili	0	1	2,65
547	da	KBKL	iff	da	inf	ida	0	1	0,2
550	af	B	ing	af	iff	ire	0	0	6,05
550	af	B	ing	af	iff	ida	0	1	0,2
551	af	KBKL	ire	af	ing	ili	0	1	2,65
551	af	KBKL	ire	af	ing	ink	0	0	5,05
555	af	B	ink	af	ils	ire	1	1	6,05
555	af	B	ink	af	ils	ida	0	1	0,2
556	af	B	ink	af	ili	ire	1	0	6,05
557	af	KBKL	ire	af	ing	ili		1	2,65
557	af	KBKL	ire	af	ing	ink		0	5,05
558	af	B	ils	af	irm	ida	0	1	0,2
559	af	KBKL	iff	af	ida	ils	0	0	7,3
560	c	B	ing	c		ire	0	0	6,05
560	c	B	ing	c		inf	0	0	5,2
560	c	B	ing	c		ilv	0	0	8,3
561	af	KBKL	ilv	af	inf	ing	1	1	5
562	af	KBKL	inf	af	ilv	ing	1	1	5
563	af	KBKL	ilv	af	inf	ing	1	1	5
564	af	KBKL	ink	af	ili	iff	0	1	1,2
564	af	KBKL	ink	af	ili	irm		1	4,07
565	af	KBKL	ili	af	ink	iff	0	1	1,2
566	c	B	ing	c		ilv	1	0	8,3
567	af	B	ils	af	irm	ida	1	1	0,2
568	af	B	ink	af	ida	ils	0	0	7,3
568	af	B	ink	af	ida	iff	1	1	1,2
570	c	B	ilv	c		inf		0	5,2
572	c	B	ili	c		ink	1	0	5,05
572	c	B	ili	c		irm	1	0	4,07
572	c	B	ili	c		iff		0	1,2
573	c	B	ing	c		inf	1	0	5,2
573	c	B	ing	c		ire	1	0	6,05
575	da	KBKL	ili	da	ing	irm	0	1	4,07
580	c	L	ing	c		inf	0	0	5,2
580	c	L	ing	c		ire	0	0	6,05
580	c	L	ing	c		ilv	0	0	8,3
582	da	B	ili	da	irm	iff	1	1	1,2
583	af	B	inf	af	ing	ire	1	0	6,05
584	da	KBKL	ida	da	ili	ils	0	0	7,3
584	da	KBKL	ida	da	ili	ink	1	0	5,05
585	af	B	inf	af	irm	ing	1	0	5
586	da	KBKL	irm	da	ing	inf	0	0	5,2
586	da	KBKL	irm	da	ing	ire	0	0	6,05
587	c	B	ili	c		ink	1	0	5,05
587	c	B	ili	c		irm	1	0	4,07
588	af	B	ing	af	ili	iff	1	1	1,2
588	af	B	ing	af	ili	inf	1	0	5,2
588	af	B	ing	af	ili	ilv	0	0	8,3
588	af	B	ing	af	ili	ire	0	0	6,05
589	da	B	ida	da	ing	ire	1	0	6,05
589	da	B	ida	da	ing	ilv	0	0	8,3
589	da	B	ida	da	ing	inf	0	0	5,2
589	da	B	ida	da	ing	iff	0	1	1,2
590	c	KBKL	ilv	c		inf	1	0	5,2
591	c	B	iff	c		ida	1	0	0,2
591	c	B	iff	c		ili	0	0	2,65
592	c	KBKL	ili	c		iff	0	0	1,2
592	c	KBKL	ili	c		ink	0	0	5,05
592	c	KBKL	ili	c		irm	0	0	4,07
593	c	KBKL	ire	c		ing	0	0	5
594	da	B	ink	da	ils	ilv	0	0	8,3
596	c	B	ils	c		irm	1	0	4,07
597	c	B	ing	c		ire	0	0	6,05
597	c	B	ing	c		ilv	0	0	8,3
598	af	B	ink	af	irm	ire	0	0	6,05
599	c	KBKL	ils	c		irm	0	0	4,07
599	c	KBKL	ils	c		ida	0	0	0,2
600	af	B	ink	af	irm	ire	1	0	6,05
601	c	KBKL	ils	c		ilv	0	0	8,3
602	da	B	iff	da	ire	ida	1	1	0,2
602	da	B	iff	da	ire	ink	0	0	5,05
603	da	B	iff	da	irm	ida	1	1	0,2
604	af	B	irm	af	ink	ire	1	0	6,05
606	c	B	ink	c		ire	1	0	6,05
607	c	B	ili	c		iff		0	1,2
607	c	B	ili	c		irm	0	0	4,07
608	c	B	ink	c		ire	1	0	6,05
610	af	B	ili	af	iff	ida		1	0,2
612	da	KBKL	ili	da	ing	ink	1	0	5,05
612	da	KBKL	ili	da	ing	ire	0	0	6,05
613	af	B	ire	af	ida	iff	0	1	1,2
614	af	KBKL	irm	af	iff	ida		1	0,2
615	af	KBKL	ida	af	ire	iff		1	1,2
618	c	B	ilv	c		inf	1	0	5,2
619	af	B	ing	af	ire	ilv		0	8,3
619	af	B	ing	af	ire	inf		1	5,2
622	af	B	ire	af	ida	ing	1	0	5
622	af	B	ire	af	ida	iff	1	1	1,2
623	af	B	ing	af	irm	ire	0	0	6,05
623	af	B	ing	af	irm	ilv		0	8,3
623	af	B	ing	af	irm	inf		0	5,2
624	af	KBKL	ire	af	ida	ils	0	0	7,3
624	af	KBKL	ire	af	ida	iff	0	1	1,2
624	af	KBKL	ire	af	ida	ing	0	0	5
625	da	KBKL	ida	da	ilv	inf	1	0	5,2
625	da	KBKL	ida	da	ilv	iff	0	1	1,2
627	c	B	inf	c		ing	1	0	5
628	af	KBKL	ilv	af	inf	ils	1	0	7,3
629	da	B	ing	da	ils	ire	1	1	6,05
629	da	B	ing	da	ils	irm	1	1	4,07
630	da	B	ink	da	ing	inf	1	0	5,2
632	c	B	inf	c		ing	0	0	5
633	da	B	irm	da	ing	ire	1	0	6,05
633	da	B	irm	da	ing	ilv	1	0	8,3
637	af	KBKL	ing	af	ils	ida		1	0,2
637	af	KBKL	ing	af	ils	ire		1	6,05
641	c	B	ili	c		iff	0	0	1,2
646	af	KBKL	ilv	af	inf	ing	0	1	5
648	af	B	ire	af	iff	ida	1	1	0,2
648	af	B	ire	af	iff	ing	0	0	5
649	da	B	ing	da	ils	ire	1	1	6,05
649	da	B	ing	da	ils	irm	1	1	4,07
649	da	B	ing	da	ils	inf	1	1	5,2
649	da	B	ing	da	ils	ida	1	1	0,2
650	c	B	ilv	c		inf	0	0	5,2
651	da	B	ing	da	inf	ilv	1	0	8,3
652	c	B	ils	c		ilv	1	0	8,3
654	da	KBKL	ili	da	ing	ink	1	0	5,05
654	da	KBKL	ili	da	ing	ire	1	0	6,05
655	c	B	ida	c		ils	0	0	7,3
656	c	KBKL	ils	c		ida	0	0	0,2
657	af	KBKL	ink	af	ili	ire	1	0	6,05
657	af	KBKL	ink	af	ili	iff	0	1	1,2
658	da	KBKL	ida	da	ili	ink	1	0	5,05
658	da	KBKL	ida	da	ili	ils		0	7,3
661	da	B	ink	da	ils	ilv	1	0	8,3
661	da	B	ink	da	ils	ida	1	1	0,2
661	da	B	ink	da	ils	irm	1	1	4,07
661	da	B	ink	da	ils	ire	1	1	6,05
661	da	B	ink	da	ils	ilv	0	0	8,3
664	af	B	ing	af	ire	inf	0	1	5,2
666	af	B	ilv	af	inf	ing	1	1	5
667	da	KBKL	ida	da	inf	ing	1	0	5
667	da	KBKL	ida	da	inf	iff		1	1,2
668	af	KBKL	ili	af	ils	ink	0	1	5,05
670	af	KBKL	ili	af	ils	ida	0	1	0,2
670	af	KBKL	ili	af	ils	iff	0	1	1,2
670	af	KBKL	ili	af	ils	ink	0	1	5,05
671	af	KBKL	ils	af	ili	ink	0	1	5,05
671	af	KBKL	ils	af	ili	ida	0	1	0,2
676	c	B	ida	c		iff	1	0	1,2
676	c	B	ida	c		ils	0	0	7,3
679	c	B	ida	c		iff	1	0	1,2
682	c	B	ire	c		ink	1	0	5,05
682	c	B	ire	c		ili		0	2,65
683	af	B	inf	af	irm	ing	1	0	5
685	af	B	ink	af	ils	ida	1	1	0,2
685	af	B	ink	af	ils	ire	1	1	6,05
686	da	KBKL	irm	da	ing	ilv	0	0	8,3
686	da	KBKL	irm	da	ing	inf	0	0	5,2
687	da	KBKL	ire	da	ils	ida	1	1	0,2
687	da	KBKL	ire	da	ils	ili	1	1	2,65
688	af	KBKL	ink	af	irm	ire	0	0	6,05
689	af	B	ink	af	irm	ire	0	0	6,05
690	da	B	ida	da	irm	ils	1	0	7,3
691	af	KBKL	ilv	af	ing	ire	1	1	6,05
692	af	B	ire	af	ink	ing	0	1	5
693	af	KBKL	inf	af	irm	ing	0	0	5
694	af	KBKL	ida	af	ils	irm	0	0	4,07
694	af	KBKL	ida	af	ils	iff	0	1	1,2
695	af	KBKL	ida	af	ils	irm	0	0	4,07
695	af	KBKL	ida	af	ils	iff	0	1	1,2
696	da	B	ing	da	ink	inf	1	0	5,2
696	da	B	ing	da	ink	ilv	1	0	8,3
697	da	B	ing	da	ink	ilv	1	0	8,3
697	da	B	ing	da	ink	inf	1	0	5,2
698	af	KBKL	ils	af	ida	iff	1	1	1,2
699	af	B	ils	af	ida	iff	1	1	1,2
699	af	B	ils	af	ida	irm	1	0	4,07
701	c	KBKL	ing	c		inf	0	0	5,2
705	c	KBKL	ili	c		ink	0	0	5,05
705	c	KBKL	ili	c		iff	0	0	1,2
708	c	B	iff	c		ili		0	2,65
709	c	B	ili	c		iff	1	0	1,2
710	c	B	iff	c		ili	1	0	2,65
711	c	B	ida	c		ils	0	0	7,3
712	af	B	ils	af	ilv	ida	1	1	0,2
712	af	B	ils	af	ilv	irm	1	1	4,07
713	c	KBKL	ils	c		ida	0	0	0,2
714	c	KBKL	ire	c		ing	0	0	5
714	c	KBKL	ire	c		ili	0	0	2,65
715	c	B	ils	c		ida	1	0	0,2
717	c	B	ida	c		ils	1	0	7,3
719	c	B	ire	c		ing	0	0	5
720	c	B	ink	c		ire	1	0	6,05
721	af	B	ils	af	inf	ida	0	1	0,2
721	af	B	ils	af	inf	ilv	0	0	8,3
722	c	B	ire	c		ili		0	2,65
724	c	B	ire	c		ink	1	0	5,05
724	c	B	ire	c		ing	1	0	5
725	c	KBKL	ils	c		ilv	0	0	8,3
725	c	KBKL	ils	c		irm	1	0	4,07
727	c	B	ire	c		ing	0	0	5
728	da	B	ils	da	ilv	ida	1	1	0,2
729	c	B	ilv	c		ils	1	0	7,3
730	c	B	ire	c		ing	1	0	5
731	c	KBKL	ils	c		ida	1	0	0,2
731	c	KBKL	ils	c		ilv	0	0	8,3
732	c	B	ire	c		ing	0	0	5
733	af	B	ili	af	iff	irm	1	0	4,07
734	c	B	ida	c		ils	0	0	7,3
736	c	B	ils	c		ilv	1	0	8,3
736	c	B	ils	c		ida		0	0,2
738	af	B	ils	af	irm	ida	1	1	0,2
738	af	B	ils	af	irm	ilv	0	0	8,3
740	c	B	ilv	c		inf	1	0	5,2
741	da	KBKL	inf	da	ilv	ils		0	7,3
741	da	KBKL	inf	da	ilv	ing	1	1	5
743	c	B	ilv	c		ils	0	0	7,3
745	c	KBKL	ili	c		irm	0	0	4,07
745	c	KBKL	ili	c		iff	0	0	1,2
746	da	B	iff	da	irm	ili	1	1	2,65
747	c	L	iff	c		ida	0	0	0,2
748	c	B	ida	c		ils	0	0	7,3
751	da	B	ida	da	ire	ils	1	0	7,3
751	da	B	ida	da	ire	ing	1	0	5
751	da	B	ida	da	ire	ili	1	0	2,65
752	c	KBKL	iff	c		ili	0	0	2,65
753	c	B	ili	c		ink	0	0	5,05
753	c	B	ili	c		iff	0	0	1,2
754	c	KBKL	ilv	c		inf	0	0	5,2
755	c	B	iff	c		ili	1	0	2,65
756	c	B	ida	c		ils		0	7,3
757	c	KBKL	ing	c		ire	0	0	6,05
758	c	KBKL	ida	c		ils	0	0	7,3
759	da	KBKL	inf	da	ing	ire	1	0	6,05
760	af	B	ink	af	ils	irm		1	4,07
761	c	B	ire	c		ili	1	0	2,65
762	c	B	ida	c		iff	1	0	1,2
762	c	B	ida	c		ils	1	0	7,3
763	af	B	ils	af	irm	ilv		0	8,3
763	af	B	ils	af	irm	ida	1	1	0,2
764	c	KBKL	ils	c		ida	1	0	0,2
764	c	KBKL	ils	c		irm	0	0	4,07
765	af	KBKL	ing	af	ilv	ire	0	1	6,05
768	af	B	inf	af	ilv	ing	0	1	5
769	da	B	ili	da	ing	iff	0	1	1,2
769	da	B	ili	da	ing	ilv	0	0	8,3
769	da	B	ili	da	ing	inf	0	0	5,2
769	da	B	ili	da	ing	ire	0	0	6,05
769	da	B	ili	da	ing	ink	0	0	5,05
770	c	B	ida	c		ils	1	0	7,3
771	af	B	ilv	af	ing	ire	1	1	6,05
772	af	KBKL	ida	af	ils	irm	0	0	4,07
774	c	KBKL	ili	c		iff	0	0	1,2
774	c	KBKL	ili	c		ink	0	0	5,05
775	da	KBKL	iff	da	ink	ire	0	0	6,05
775	da	KBKL	iff	da	ink	ili	1	1	2,65
775	da	KBKL	iff	da	ink	ida		1	0,2
776	c	B	ing	c		ire		0	6,05
777	c	B	ils	c		irm	1	0	4,07
777	c	B	ils	c		ida		0	0,2
778	c	B	ing	c		ire	1	0	6,05
778	c	B	ing	c		inf	0	0	5,2
779	c	B	ils	c		irm	1	0	4,07
779	c	B	ils	c		ilv	1	0	8,3
780	c	KBKL	ida	c		iff	0	0	1,2
782	da	L	ili	da	ing	iff	1	1	1,2
783	c	B	ils	c		ida	0	0	0,2
783	c	B	ils	c		irm	0	0	4,07
784	c	KBKL	ils	c		irm	0	0	4,07
784	c	KBKL	ils	c		ida	0	0	0,2
786	c	KBKL	ida	c		ils	0	0	7,3
787	c	B	iff	c		ida	0	0	0,2
789	c	B	inf	c		ing	1	0	5
790	c	B	ire	c		ing	1	0	5
791	c	B	ire	c		ing	1	0	5
792	af	KBKL	ilv	af	ing	ire	0	1	6,05
793	af	B	ils	af	ida	ilv	0	0	8,3
793	af	B	ils	af	ida	iff	0	1	1,2
794	af	KBKL	ilv	af	ing	ire	0	1	6,05
794	af	KBKL	ilv	af	ing	ils	0	0	7,3
796	da	B	ing	da	ils	ire	1	1	6,05
796	da	B	ing	da	ils	ida		1	0,2
796	da	B	ing	da	ils	inf	1	1	5,2
797	af	B	ida	af	ils	iff	0	1	1,2
797	af	B	ida	af	ils	ilv	0	0	8,3
798	c	B	ils	c		ida	0	0	0,2
799	af	KBKL	ilv	af	ing	ire	1	1	6,05
800	af	B	ils	af	ida	ilv	0	0	8,3
800	af	B	ils	af	ida	irm	0	0	4,07
800	af	B	ils	af	ida	iff	0	1	1,2
801	af	KBKL	ing	af	inf	ilv	0	0	8,3
802	c	B	ili	c		iff	1	0	1,2
803	da	KBKL	ili	da	inf	iff	1	1	1,2
805	af	B	ire	af	ili	irm	1	1	4,07
806	af	B	irm	af	ils	ida	1	1	0,2
807	af	B	irm	af	inf	ing	1	0	5
808	c	B	ils	c		ida	1	0	0,2
809	af	B	ils	af	inf	ing	1	1	5
810	da	B	ida	da	ink	iff	0	1	1,2
811	c	B	ing	c		ire	0	0	6,05
811	c	B	ing	c		ilv	0	0	8,3
813	af	B	ire	af	ink	ing	1	1	5
813	af	B	ire	af	ink	ili	0	1	2,65
815	c	L	ida	c		iff	0	0	1,2
817	c	B	ils	c		irm	0	0	4,07
818	c	KBKL	ire	c		ili	0	0	2,65
818	c	KBKL	ire	c		ink	0	0	5,05
819	c	B	ink	c		ire	0	0	6,05
820	af	KBKL	iff	af	ida	ils	0	0	7,3
821	c	B	ils	c		irm	0	0	4,07
821	c	B	ils	c		ida	0	0	0,2
823	c	KBKL	ida	c		ils	0	0	7,3
823	c	KBKL	ida	c		iff	0	0	1,2
825	c	B	ida	c		iff	1	0	1,2
825	c	B	ida	c		ils	0	0	7,3
826	c	KBKL	ire	c		ili		0	2,65
826	c	KBKL	ire	c		ink	0	0	5,05
827	c	B	ing	c		inf	0	0	5,2
827	c	B	ing	c		ilv	0	0	8,3
827	c	B	ing	c		ire	0	0	6,05
829	af	B	inf	af	ili	irm	1	1	4,07
831	af	KBKL	iff	af	ida	ils	0	0	7,3
833	da	KBKL	ida	da	ing	iff	0	1	1,2
833	da	KBKL	ida	da	ing	ils	1	0	7,3
834	c	B	ida	c		iff	0	0	1,2
834	c	B	ida	c		ils	0	0	7,3
835	af	KBKL	ili	af	ire	iff	0	1	1,2
836	da	B	ili	da	inf	iff	1	1	1,2
836	da	B	ili	da	inf	ink	1	1	5,05
836	da	B	ili	da	inf	irm	1	1	4,07
838	af	B	ida	af	iff	ili	0	0	2,65
840	da	KBKL	ing	da	ire	ilv	1	0	8,3
840	da	KBKL	ing	da	ire	inf	1	1	5,2
841	af	B	ire	af	ils	ida		1	0,2
841	af	B	ire	af	ils	ilv	0	0	8,3
841	af	B	ire	af	ils	ing	0	1	5
845	c	B	ili	c		irm	0	0	4,07
845	c	B	ili	c		ink	0	0	5,05
846	da	KBKL	ili	da	ing	iff	0	1	1,2
846	da	KBKL	ili	da	ing	ire	0	0	6,05
848	af	KBKL	ing	af	ils	ire	0	1	6,05
849	af	KBKL	ire	af	ils	ing	0	1	5
849	af	KBKL	ire	af	ils	ida	0	1	0,2
850	af	B	ilv	af	ils	ida	0	1	0,2
850	af	B	ilv	af	ils	irm		1	4,07
851	c	B	inf	c		ing		0	5
853	c	B	ire	c		ili	0	0	2,65
855	af	KBKL	ida	af	iff	ils	0	0	7,3
856	c	B	ire	c		ili	0	0	2,65
857	c	KBKL	ili	c		irm	0	0	4,07
858	c	B	ili	c		irm	1	0	4,07
859	c	B	ili	c		irm	1	0	4,07
860	c	KBKL	ire	c		ili	0	0	2,65
861	c	KBKL	ire	c		ink	1	0	5,05
861	c	KBKL	ire	c		ili	0	0	2,65
862	c	KBKL	ils	c		ida	0	0	0,2
862	c	KBKL	ils	c		ilv	0	0	8,3
863	c	B	ire	c		ink	1	0	5,05
863	c	B	ire	c		ili		0	2,65
864	c	KBKL	ili	c		irm	0	0	4,07
865	c	B	inf	c		ing	1	0	5
866	c	B	ilv	c		ils	1	0	7,3
867	c	KBKL	ils	c		ilv	0	0	8,3
867	c	KBKL	ils	c		irm	0	0	4,07
867	c	KBKL	ils	c		ida		0	0,2
869	da	KBKL	ida	da	ing	ilv	0	0	8,3
869	da	KBKL	ida	da	ing	ils	0	0	7,3
869	da	KBKL	ida	da	ing	inf	0	0	5,2
870	c	KBKL	ing	c		inf	1	0	5,2
870	c	KBKL	ing	c		ilv	0	0	8,3
871	c	KBKL	ili	c		ink	0	0	5,05
871	c	KBKL	ili	c		iff	0	0	1,2
873	af	KBKL	ili	af	ink	iff	1	1	1,2
873	af	KBKL	ili	af	ink	ire	0	0	6,05
874	af	B	ire	af	iff	ink	0	0	5,05
875	da	KBKL	irm	da	ing	ilv	1	0	8,3
875	da	KBKL	irm	da	ing	ire	1	0	6,05
875	da	KBKL	irm	da	ing	inf	1	0	5,2
876	da	KBKL	irm	da	ing	inf	1	0	5,2
876	da	KBKL	irm	da	ing	ire	1	0	6,05
876	da	KBKL	irm	da	ing	ilv		0	8,3
880	da	B	ili	da	inf	iff	1	1	1,2
881	c	KBKL	ing	c		ire	1	0	6,05
881	c	KBKL	ing	c		ilv	0	0	8,3
881	c	KBKL	ing	c		inf	0	0	5,2
882	da	KBKL	irm	da	inf	ing		0	5
885	da	B	iff	da	irm	ida	1	1	0,2
885	da	B	iff	da	irm	ili	0	1	2,65
888	da	KBKL	ili	da	inf	irm	1	1	4,07
888	da	KBKL	ili	da	inf	iff	0	1	1,2
889	c	KBKL	ili	c		iff	0	0	1,2
889	c	KBKL	ili	c		irm	0	0	4,07
890	af	KBKL	iff	af	ili	ida		1	0,2
890	af	KBKL	iff	af	ili	irm	0	0	4,07
893	c	KBKL	ils	c		irm	0	0	4,07
893	c	KBKL	ils	c		ida		0	0,2
894	da	KBKL	irm	da	ing	ire	1	0	6,05
894	da	KBKL	irm	da	ing	ilv	1	0	8,3
895	c	B	ils	c		irm	1	0	4,07
895	c	B	ils	c		ida	0	0	0,2
898	c	L	ink	c		ire	0	0	6,05
899	da	KBKL	ida	da	iff	ili	1	0	2,65
901	da	B	ili	da	ilv	ils	0	0	7,3
902	af	KBKL	ilv	af	ing	ils	0	0	7,3
903	c	KBKL	ils	c		ilv	0	0	8,3
904	da	B	ink	da	ilv	ire	1	1	6,05
904	da	B	ink	da	ilv	ils	1	0	7,3
906	c	KBKL	iff	c		ida	0	0	0,2
906	c	KBKL	iff	c		ili	0	0	2,65
907	c	KBKL	ida	c		iff	0	0	1,2
908	c	KBKL	ili	c		iff	0	0	1,2
909	c	B	iff	c		ida	1	0	0,2
909	c	B	iff	c		ili	0	0	2,65
910	da	KBKL	ili	da	inf	ing	0	0	5
915	c	B	iff	c		ili	0	0	2,65
915	c	B	iff	c		ida	0	0	0,2
916	c	KBKL	ink	c		ire	0	0	6,05
917	af	B	ink	af	ire	ili	1	1	2,65
920	da	KBKL	ili	da	inf	irm	0	1	4,07
920	da	KBKL	ili	da	inf	iff	1	1	1,2
922	da	KBKL	ili	da	ink	iff	1	1	1,2
923	af	B	inf	af	ils	irm	1	1	4,07
923	af	B	inf	af	ils	ida	1	1	0,2
924	c	KBKL	iff	c		ida	0	0	0,2
924	c	KBKL	iff	c		ili	0	0	2,65
926	c	KBKL	ink	c		ire	0	0	6,05
928	c	KBKL	iff	c		ili	0	0	2,65
928	c	KBKL	iff	c		ida	0	0	0,2
929	c	B	iff	c		ida	0	0	0,2
930	c	B	ida	c		iff	0	0	1,2
936	af	KBKL	ink	af	ilv	ire	0	1	6,05
937	af	KBKL	iff	af	ire	ida	0	1	0,2
937	af	KBKL	iff	af	ire	ink	0	0	5,05
938	c	B	ili	c		ink	0	0	5,05
938	c	B	ili	c		iff	0	0	1,2
939	af	KBKL	iff	af	ili	irm	0	0	4,07
939	af	KBKL	iff	af	ili	ink	0	0	5,05
940	c	KBKL	ink	c		ire	0	0	6,05
943	c	KBKL	ink	c		ire	0	0	6,05
944	c	L	ing	c		inf	0	0	5,2
944	c	L	ing	c		ilv	0	0	8,3
944	c	L	ing	c		ire	0	0	6,05
945	c	L	inf	c		ing	0	0	5
946	c	L	ing	c		ire	0	0	6,05
946	c	L	ing	c		inf	0	0	5,2
946	c	L	ing	c		ilv	0	0	8,3
947	c	L	ire	c		ing	0	0	5
947	c	L	ire	c		ili	0	0	2,65
947	c	L	ire	c		ink	0	0	5,05
948	c	L	ink	c		ire	0	0	6,05
949	c	L	ing	c		ire	0	0	6,05
949	c	L	ing	c		inf	0	0	5,2
949	c	L	ing	c		ilv	0	0	8,3
951	da	KBKL	irm	da	ink	ire	1	0	6,05
952	af	B	irm	af	ink	ire	1	0	6,05
954	c	KBKL	ilv	c		inf	0	0	5,2
954	c	KBKL	ilv	c		inf	0	0	5,2
956	c	KBKL	iff	c		ida	0	0	0,2
956	c	KBKL	iff	c		ili	0	0	2,65
958	c	B	inf	c		ing	0	0	5
960	af	B	ire	af	ing	ilv	0	0	8,3
960	af	B	ire	af	ing	ili	0	1	2,65
960	af	B	ire	af	ing	inf	0	1	5,2
962	c	KBKL	ida	c		iff	0	0	1,2
962	c	KBKL	ida	c		ils	0	0	7,3
963	c	KBKL	ing	c		inf	0	0	5,2
963	c	KBKL	ing	c		ire	0	0	6,05
964	af	KBKL	ing	af	inf	ire	0	0	6,05
966	da	KBKL	inf	da	ing	ilv	1	0	8,3
966	da	KBKL	inf	da	ing	ire	1	0	6,05
967	af	KBKL	ida	af	ils	irm	1	0	4,07
967	af	KBKL	ida	af	ils	iff	1	1	1,2
968	da	B	ida	da	inf	iff	1	1	1,2
968	da	B	ida	da	inf	ils	1	0	7,3
969	c	B	ink	c		ire	1	0	6,05
970	c	KBKL	ils	c		irm	1	0	4,07
970	c	KBKL	ils	c		ida		0	0,2
971	da	B	ida	da	ili	ink		0	5,05
972	da	B	ida	da	ili	irm	1	0	4,07
972	da	B	ida	da	ili	ils	1	0	7,3
973	da	L	ili	da	ire	ing	0	0	5
973	da	L	ili	da	ire	iff	1	1	1,2
974	da	B	ili	da	ing	iff	1	1	1,2
974	da	B	ili	da	ing	ink		0	5,05
974	da	B	ili	da	ing	ire	1	0	6,05
974	da	B	ili	da	ing	irm	1	1	4,07
975	da	KBKL	irm	da	ing	ire	1	0	6,05
976	af	B	ire	ap	ilv	inf	0	1	5,2
976	af	B	ire	af	ilv	ing	0	1	5
976	af	B	ire	af	ilv	ili		1	2,65
978	c	KBKL	ili	c		ink	0	0	5,05
979	c	KBKL	ire	c		ing	0	0	5
979	c	KBKL	ire	c		ili	0	0	2,65
980	c	KBKL	ida	c		iff	0	0	1,2
981	da	L	ida	da	inf	iff	1	1	1,2
981	da	L	ida	da	inf	ils	1	0	7,3
982	c	KBKL	inf	c		ing	0	0	5
983	c	B	ilv	c		inf	1	0	5,2
984	c	B	ils	c		ida	0	0	0,2
984	c	B	ils	c		ilv	0	0	8,3
984	c	B	ils	c		irm		0	4,07
986	c	L	ilv	c		ils	0	0	7,3
987	af	B	irm	af	ils	ida	0	1	0,2
987	af	B	irm	af	ils	ilv	0	0	8,3
988	af	KBKL	ing	af	inf	ire	0	0	6,05
989	af	KBKL	ink	af	ili	irm	0	1	4,07
990	af	KBKL	ire	af	ink	ing	0	1	5
991	c	L	ili	c		ink	0	0	5,05
994	c	KBKL	ils	c		ida	0	0	0,2
994	c	KBKL	ils	c		ilv	0	0	8,3
997	c	B	ilv	c		inf	1	0	5,2
999	c	B	ils	c		irm	1	0	4,07
1000	da	KBKL	iff	da	irm	ida	1	1	0,2
1000	da	KBKL	iff	da	irm	ili	1	1	2,65
1001	c	KBKL	inf	c		ing	0	0	5
1003	c	KBKL	ilv	c		inf	0	0	5,2
1004	c	B	ing	c		inf	1	0	5,2
1004	c	B	ing	c		ilv	1	0	8,3
1004	c	B	ing	c		ire	1	0	6,05
1005	c	L	ing	c		ilv	0	0	8,3
1005	c	L	ing	c		inf	0	0	5,2
1005	c	L	ing	c		ire	0	0	6,05
1008	da	B	ili	da	inf	ing	0	0	5
1009	af	KBKL	ire	af	ink	ing	0	1	5
1010	da	KBKL	ili	da	inf	ing	1	0	5
1010	da	KBKL	ili	da	inf	ink		1	5,05
1011	af	KBKL	ire	af	irm	ili		1	2,65
1011	af	KBKL	ire	af	irm	ing		0	5
1013	c	B	ils	c		ilv	1	0	8,3
1013	c	B	ils	c		irm	1	0	4,07
1013	c	B	ils	c		ida	0	0	0,2
1014	af	B	ils	af	irm	ilv	0	0	8,3
1014	af	B	ils	af	irm	ida	0	1	0,2
1015	c	KBKL	ida	c		ils	0	0	7,3
1016	af	KBKL	ire	af	ing	inf	0	1	5,2
1016	af	KBKL	ire	af	ing	ili	0	1	2,65
1016	af	KBKL	ire	af	ing	ink	0	0	5,05
1017	c	B	ili	c		ink	1	0	5,05
1017	c	B	ili	c		iff	1	0	1,2
1018	c	B	ire	c		ink	1	0	5,05
1018	c	B	ire	c		ing	1	0	5
1019	c	KBKL	ire	c		ili	0	0	2,65
1020	c	B	ida	c		iff	1	0	1,2
1021	c	B	ilv	c		inf	0	0	5,2
1023	c	KBKL	ilv	c		inf	0	0	5,2
1023	c	KBKL	ilv	c		ils	0	0	7,3
1026	c	KBKL	ils	c		ida	0	0	0,2
1027	c	L	ing	c		ilv	0	0	8,3
1027	c	L	ing	c		ire	0	0	6,05
1027	c	L	ing	c		inf	0	0	5,2
1030	c	B	ing	c		ire	1	0	6,05
1031	c	KBKL	ing	c		ire	0	0	6,05
1032	af	B	irm	af	ils	ida	1	1	0,2
1035	c	KBKL	ili	c		iff	0	0	1,2
1036	af	KBKL	iff	af	ili	ida	0	1	0,2
1037	c	KBKL	ire	c		ing	0	0	5
1038	da	KBKL	irm	da	ing	ire	0	0	6,05
1039	af	B	ili	af	irm	iff	1	1	1,2
1040	c	KBKL	ils	c		ida	0	0	0,2
1041	c	KBKL	ils	c		ida	0	0	0,2
1042	af	B	ire	af	ili	ing	0	0	5
1042	af	B	ire	af	ili	irm		1	4,07
1043	c	KBKL	ilv	c		ils	0	0	7,3
1044	c	B	ilv	c		ils		0	7,3
1045	c	KBKL	ili	c		ink	0	0	5,05
1045	c	KBKL	ili	c		iff	0	0	1,2
1046	da	B	ida	da	inf	ing	1	0	5
1046	da	B	ida	da	inf	iff	1	1	1,2
1046	da	B	ida	da	inf	ils	1	0	7,3
1047	c	KBKL	ida	c		ils	0	0	7,3
1047	c	KBKL	ida	c		iff	0	0	1,2
1048	c	KBKL	ire	c		ing	1	0	5
1048	c	KBKL	ire	c		ili		0	2,65
1050	da	B	ili	da	ing	inf	1	0	5,2
1050	da	B	ili	da	ing	ire	1	0	6,05
1051	c	KBKL	iff	c		ili	0	0	2,65
1051	c	KBKL	iff	c		ida	0	0	0,2
1053	c	L	iff	c		ida	0	0	0,2
1055	af	B	ida	af	ils	irm	0	0	4,07
1055	af	B	ida	af	ils	iff	1	1	1,2
1057	c	KBKL	ink	c		ire	0	0	6,05
1058	c	B	ils	c		ida	1	0	0,2
1058	c	B	ils	c		ilv	0	0	8,3
1059	c	KBKL	ili	c		irm	0	0	4,07
1060	c	KBKL	ing	c		ire	0	0	6,05
1060	c	KBKL	ing	c		ilv	0	0	8,3
1060	c	KBKL	ing	c		inf	0	0	5,2
1061	c	B	iff	c		ida	1	0	0,2
1062	c	KBKL	ink	c		ire	0	0	6,05
1063	da	B	ire	da	ils	ing	1	1	5
1063	da	B	ire	da	ils	ilv	1	0	8,3
1063	da	B	ire	da	ils	irm	1	1	4,07
1063	da	B	ire	da	ils	ili	1	1	2,65
1063	da	B	ire	da	ils	ida	1	1	0,2
1063	da	B	ire	da	ils	ink	1	1	5,05
1065	c	KBKL	ink	c		ire	0	0	6,05
1066	c	KBKL	ili	c		irm	0	0	4,07
1066	c	KBKL	ili	c		iff	0	0	1,2
1066	c	KBKL	ili	c		ink	0	0	5,05
1067	af	KBKL	ils	af	ida	ilv	0	0	8,3
1067	af	KBKL	ils	af	ida	iff	0	1	1,2
1067	af	KBKL	ils	af	ida	irm		0	4,07
1068	da	B	ili	da	irm	iff	1	1	1,2
1068	da	B	ili	da	irm	ink	1	0	5,05
1069	c	KBKL	ils	c		ida	0	0	0,2
1070	c	KBKL	ire	c		ink	0	0	5,05
1070	c	KBKL	ire	c		ili	0	0	2,65
1070	c	KBKL	ire	c		ing	0	0	5
1071	c	B	ire	c		ili	0	0	2,65
1071	c	B	ire	c		ing	0	0	5
1071	c	B	ire	c		ink	0	0	5,05
1072	c	KBKL	ida	c		ils	0	0	7,3
1072	c	KBKL	ida	c		iff	0	0	1,2
1073	c	KBKL	ing	c		ire	0	0	6,05
1073	c	KBKL	ing	c		ilv		0	8,3
1074	af	KBKL	ire	af	ing	ink	0	0	5,05
1074	af	KBKL	ire	af	ing	inf	0	1	5,2
1075	c	B	inf	c		ing	1	0	5
1077	af	KBKL	irm	af	ili	iff	0	1	1,2
1078	af	KBKL	ire	af	ink	ing	0	1	5
1079	c	KBKL	ils	c		ida	0	0	0,2
1079	c	KBKL	ils	c		ilv	0	0	8,3
1080	c	L	ida	c		ils	0	0	7,3
1083	c	L	ida	c		ils	0	0	7,3
1084	c	KBKL	ire	c		ink	0	0	5,05
1085	c	B	ils	c		ilv	0	0	8,3
1086	c	B	inf	c		ing	0	0	5
1089	c	B	ida	c		ils	0	0	7,3
1091	c	L	ilv	c		inf	0	0	5,2
1092	c	B	ing	c		inf	0	0	5,2
1093	c	KBKL	ida	c		iff	0	0	1,2
1095	c	KBKL	inf	c		ing	0	0	5
1096	c	KBKL	ili	c		ink	0	0	5,05
1097	c	B	ili	c		ink	0	0	5,05
1098	c	B	inf	c		ing	0	0	5
1099	af	KBKL	ida	af	ils	ilv	0	0	8,3
1099	af	KBKL	ida	af	ils	irm	0	0	4,07
1100	da	L	ida	da	inf	ing	1	0	5
1100	da	L	ida	da	inf	ils	1	0	7,3
1101	c	KBKL	ili	c		iff	0	0	1,2
1101	c	KBKL	ili	c		irm	0	0	4,07
1102	c	KBKL	ils	c		ida	0	0	0,2
1102	c	KBKL	ils	c		ilv	0	0	8,3
1103	c	B	iff	c		ili	0	0	2,65
1105	af	B	ink	af	irm	ire	1	0	6,05
1106	af	KBKL	ing	af	ire	inf	0	1	5,2
1106	af	KBKL	ing	af	ire	ilv	0	0	8,3
1106	af	KBKL	ing	af	ire	ink	0	0	5,05
1106	af	KBKL	ing	af	ire	ili	0	1	2,65
1107	af	KBKL	ili	af	iff	ink		0	5,05
1108	af	B	ire	af	ili	iff		1	1,2
1109	c	KBKL	ils	c		ida	0	0	0,2
1110	c	KBKL	ils	c		ida	0	0	0,2
1111	c	KBKL	ire	c		ili	0	0	2,65
1111	c	KBKL	ire	c		ink	0	0	5,05
1112	c	KBKL	ire	c		ing	0	0	5
1113	af	B	ing	af	ils	inf	0	1	5,2
1113	af	B	ing	af	ils	ida	0	1	0,2
1114	af	KBKL	ing	af	ils	ida	0	1	0,2
1114	af	KBKL	ing	af	ils	inf	1	1	5,2
1114	af	KBKL	ing	af	ils	ire	1	1	6,05
1115	af	KBKL	ils	af	ida	iff	0	1	1,2
1117	af	KBKL	ing	af	ils	ire	1	1	6,05
1117	af	KBKL	ing	af	ils	ida		1	0,2
1118	af	KBKL	ing	af	ils	ida	1	1	0,2
1119	af	KBKL	ink	af	irm	ire	1	0	6,05
1120	af	KBKL	ili	af	iff	ink	0	0	5,05
1121	af	KBKL	ing	af	inf	ire	1	0	6,05
1122	af	B	ire	af	ink	ili	0	1	2,65
1122	af	B	ire	af	ink	ing	0	1	5
1124	af	KBKL	ilv	af	ili	iff	0	1	1,2
1124	af	KBKL	ilv	af	ili	inf	0	0	5,2
1124	af	KBKL	ilv	af	ili	ink	0	1	5,05
1124	af	KBKL	ilv	af	ili	ils	0	0	7,3
1125	af	B	ili	af	ilv	ils		0	7,3
1125	af	B	ili	af	ilv	iff	0	1	1,2
1126	af	B	ing	af	ils	ida	0	1	0,2
1127	c	KBKL	ili	c		irm	0	0	4,07
1127	c	KBKL	ili	c		ink	0	0	5,05
1128	af	KBKL	ire	af	ing	ink	0	0	5,05
1128	af	KBKL	ire	af	ing	inf	0	1	5,2
1129	af	KBKL	irm	af	ili	ink	0	0	5,05
1130	af	KBKL	ink	af	inf	ire	1	0	6,05
1131	af	KBKL	ire	af	ing	ili	0	1	2,65
1131	af	KBKL	ire	af	ing	inf		1	5,2
1131	af	KBKL	ire	af	ing	ink	1	0	5,05
1132	af	KBKL	ili	af	iff	ink		0	5,05
1134	af	KBKL	ils	af	ida	ilv	0	0	8,3
1134	af	KBKL	ils	af	ida	iff		1	1,2
1135	af	B	ing	af	ils	ida	1	1	0,2
1135	af	B	ing	af	ils	inf	0	1	5,2
1136	af	KBKL	ing	af	inf	ire		0	6,05
1138	af	B	inf	af	ili	ing	0	0	5
1138	af	B	inf	af	ili	irm	0	1	4,07
1138	af	B	inf	af	ili	ink	0	1	5,05
1138	af	B	inf	af	ili	iff	0	1	1,2
1139	af	B	irm	af	ili	ink	0	0	5,05
1139	af	B	irm	af	ili	iff		1	1,2
1140	af	B	ire	af	ing	inf	0	1	5,2
1140	af	B	ire	af	ing	ili	0	1	2,65
1140	af	B	ire	af	ing	ink	0	0	5,05
1141	af	B	ilv	af	ils	ida	1	1	0,2
1142	af	KBKL	ing	af	ils	inf	1	1	5,2
1142	af	KBKL	ing	af	ils	ida	1	1	0,2
1144	af	B	irm	af	inf	ing	1	0	5
1145	af	KBKL	ire	af	ing	ilv	0	0	8,3
1145	af	KBKL	ire	af	ing	inf	0	1	5,2
1145	af	KBKL	ire	af	ing	ink	0	0	5,05
1146	da	B	inf	da	ire	ink	1	1	5,05
1147	da	B	iff	da	ink	ili		1	2,65
1148	af	B	ink	af	irm	ire	1	0	6,05
1149	af	KBKL	ink	af	irm	ire	0	0	6,05
1152	c	B	ils	c		ilv		0	8,3
1152	c	B	ils	c		ida	0	0	0,2
1152	c	B	ils	c		irm	0	0	4,07
1153	af	KBKL	ing	af	ink	inf	0	0	5,2
1153	af	KBKL	ing	af	ink	ilv		0	8,3
1154	af	KBKL	ili	af	iff	ink	0	0	5,05
1155	c	KBKL	inf	c		ing	0	0	5
1156	da	B	ida	da	inf	ing	0	0	5
1156	da	B	ida	da	inf	iff	1	1	1,2
1159	c	B	ire	c		ink	0	0	5,05
1161	af	KBKL	ing	af	ire	ili	0	1	2,65
1161	af	KBKL	ing	af	ire	inf		1	5,2
1161	af	KBKL	ing	af	ire	ink		0	5,05
1162	af	KBKL	ire	af	ing	ink	0	0	5,05
1163	af	B	ili	af	ire	ing	0	0	5
1164	af	KBKL	ire	af	ili	ing	0	0	5
1165	c	B	ing	c		ire	0	0	6,05
1165	c	B	ing	c		ilv	0	0	8,3
1167	af	B	ire	af	ils	ing	0	1	5
1167	af	B	ire	af	ils	irm	0	1	4,07
1167	af	B	ire	af	ils	ink	0	1	5,05
1167	af	B	ire	af	ils	ilv	0	0	8,3
1167	af	B	ire	af	ils	ili	0	1	2,65
1169	af	KBKL	ing	af	irm	ilv	1	0	8,3
1170	c	KBKL	ink	c		ire	0	0	6,05
1171	af	KBKL	ida	af	iff	ils	0	0	7,3
1173	da	KBKL	ida	da	ing	ire	1	0	6,05
1173	da	KBKL	ida	da	ing	iff		1	1,2
1174	c	KBKL	ing	c		ire	0	0	6,05
1174	c	KBKL	ing	c		inf	0	0	5,2
1176	c	B	ilv	c		ils	0	0	7,3
1177	c	B	ili	c		irm	0	0	4,07
1177	c	B	ili	c		ink	0	0	5,05
1177	c	B	ili	c		iff	0	0	1,2
1179	c	B	ink	c		ire	0	0	6,05
1180	c	B	ing	c		ire	1	0	6,05
1180	c	B	ing	c		ilv	0	0	8,3
1181	c	B	inf	c		ing	0	0	5
1182	c	B	ire	c		ili	0	0	2,65
1184	c	KBKL	ili	c		ink	0	0	5,05
1185	c	B	inf	c		ing	0	0	5
1186	af	B	ire	af	ili	ing	0	0	5
1187	c	B	ing	c		inf	1	0	5,2
1187	c	B	ing	c		ire	0	0	6,05
1187	c	B	ing	c		ilv	0	0	8,3
1189	af	KBKL	ire	af	ili	irm	0	1	4,07
1189	af	KBKL	ire	af	ili	iff	0	1	1,2
1191	c	KBKL	ils	c		irm	0	0	4,07
1191	c	KBKL	ils	c		ida	0	0	0,2
1192	c	B	ing	c		inf	0	0	5,2
1192	c	B	ing	c		ire	0	0	6,05
1193	c	KBKL	iff	c		ida	0	0	0,2
1194	c	B	iff	c		ida	0	0	0,2
1196	af	B	ire	af	iff	ink	0	0	5,05
1198	af	KBKL	ire	af	iff	ing		0	5
1201	af	KBKL	ili	af	iff	ink	0	0	5,05
1201	af	KBKL	ili	af	iff	ida	0	1	0,2
1201	af	KBKL	ili	af	iff	irm	0	0	4,07
1202	da	KBKL	ida	da	inf	ils	1	0	7,3
1202	da	KBKL	ida	da	inf	ing	1	0	5
1203	c	KBKL	ink	c		ire	0	0	6,05
1204	af	KBKL	ire	af	ing	inf	0	1	5,2
1204	af	KBKL	ire	af	ing	ili	0	1	2,65
1204	af	KBKL	ire	af	ing	ink	1	0	5,05
1204	af	KBKL	ire	af	ing	ilv		0	8,3
1205	c	KBKL	ili	c		ink	0	0	5,05
1206	da	KBKL	iff	da	ink	ire	1	0	6,05
1206	da	KBKL	iff	da	ink	ili	1	1	2,65
1207	af	KBKL	ing	af	inf	ire	0	0	6,05
1208	da	KBKL	ili	da	inf	iff	1	1	1,2
1208	da	KBKL	ili	da	inf	ing	1	0	5
1208	da	KBKL	ili	da	inf	ink	1	1	5,05
1209	af	B	ire	af	ils	ida	1	1	0,2
1210	c	KBKL	iff	c		ida	0	0	0,2
1210	c	KBKL	iff	c		ili	0	0	2,65
1211	da	KBKL	irm	da	ing	ilv	1	0	8,3
1212	c	B	ili	c		irm	0	0	4,07
1212	c	B	ili	c		iff	0	0	1,2
1214	da	KBKL	ing	da	ire	ilv	1	0	8,3
1214	da	KBKL	ing	da	ire	ink	1	0	5,05
1214	da	KBKL	ing	da	ire	ili	1	1	2,65
1215	c	B	ili	c		ink	0	0	5,05
1215	c	B	ili	c		iff	0	0	1,2
1217	c	KBKL	ink	c		ire	0	0	6,05
1218	af	KBKL	ing	af	inf	ilv	0	0	8,3
1218	af	KBKL	ing	af	inf	ire		0	6,05
1219	c	B	ilv	c		inf		0	5,2
1220	af	B	ils	af	irm	ida	1	1	0,2
1222	c	KBKL	ire	c		ink	0	0	5,05
1222	c	KBKL	ire	c		ili	0	0	2,65
1223	c	KBKL	ili	c		ink	0	0	5,05
1224	c	KBKL	ing	c		inf	0	0	5,2
1225	af	B	ili	af	iff	ida	0	1	0,2
1226	c	KBKL	ils	c		ida	0	0	0,2
1227	af	KBKL	irm	af	ili	ink	0	0	5,05
1228	af	KBKL	ire	af	ili	irm	1	1	4,07
1229	af	KBKL	ils	af	ilv	irm	0	1	4,07
1230	da	KBKL	ing	da	ink	inf		0	5,2
1231	af	KBKL	ink	af	ili	iff	0	1	1,2
1231	af	KBKL	ink	af	ili	ire	0	0	6,05
1232	c	KBKL	ida	c		iff	0	0	1,2
1232	c	KBKL	ida	c		ils	0	0	7,3
1233	c	KBKL	ing	c		inf	0	0	5,2
1234	af	B	ire	af	ida	ils		0	7,3
1234	af	B	ire	af	ida	ing	0	0	5
1234	af	B	ire	af	ida	ink	0	0	5,05
1234	af	B	ire	af	ida	iff	0	1	1,2
1235	c	B	ire	c		ili	1	0	2,65
1236	af	KBKL	ils	af	irm	ilv	0	0	8,3
1237	c	B	iff	c		ida	0	0	0,2
1238	da	KBKL	iff	da	ils	irm	1	0	4,07
1240	af	KBKL	ire	af	ing	ilv	0	0	8,3
1240	af	KBKL	ire	af	ing	ink	0	0	5,05
1240	af	KBKL	ire	af	ing	ili	0	1	2,65
1242	da	B	fin	da	tid	uli	1	1	1,1
1242	da	B	fin	da	tid	wan	0	0	7
1243	da	B	fin	da	tid	uli	1	1	1,1
1243	da	B	fin	da	tid	wan	0	0	7
1244	da	B	fin	da	tid	wan	1	0	7
1244	da	B	fin	da	tid	uli	0	1	1,1
1245	da	KBKL	eli	da	urs	wan	1	0	7
1245	da	KBKL	eli	da	urs	tid	0	1	2,7
1245	da	KBKL	eli	da	urs	wel	0	1	4
1246	da	KBKL	tid	da	sil	uli	1	1	1,1
1246	da	KBKL	tid	da	sil	urs	1	0	6
1246	da	KBKL	tid	da	sil	eli	0	1	2,2
1247	da	B	fin	da	tid	uli	1	1	1,1
1247	da	B	fin	da	tid	wan	1	0	7
1248	da	B	uli	da	wel	fin	1	1	0,2
1248	da	B	uli	da	wel	eli	0	0	2,2
1249	da	KBKL	tid	da	urs	sil	0	0	5
1249	da	KBKL	tid	da	urs	wan	0	0	7
1250	da	B	tid	da	wel	eli	0	1	2,2
1251	da	B	eli	da	urs	tid	1	1	2,7
1251	da	B	eli	da	urs	wan	1	0	7
1251	da	B	eli	da	urs	wel	1	1	4
1252	da	B	eli	da	urs	wan	1	0	7
1252	da	B	eli	da	urs	wel	1	1	4
1252	da	B	eli	da	urs	tid	1	1	2,7
1253	da	B	tid	da	wel	eli	0	1	2,2
1254	da	KBKL	tid	da	wan	urs	1	0	6
1254	da	KBKL	tid	da	wan	wel	1	0	4
1254	da	KBKL	tid	da	wan	fin	0	1	0,2
1255	da	KBKL	urs	da	wan	wel	1	1	4
1255	da	KBKL	urs	da	wan	sil	0	1	5
1255	da	KBKL	urs	da	wan	fin	0	1	0,2
1256	da	B	fin	da	tid	uli	1	1	1,1
1256	da	B	fin	da	tid	wan	0	0	7
1257	da	B	tid	da	wel	eli	1	1	2,2
1258	da	KBKL	fin	da	tid	wan	1	0	7
1258	da	KBKL	fin	da	tid	uli	0	1	1,1
1259	da	KBKL	tid	da	wel	eli	1	1	2,2
1260	da	B	tid	da	wel	eli	1	1	2,2
1261	da	B	tid	da	wan	fin	1	1	0,2
1261	da	B	tid	da	wan	wel	1	0	4
1261	da	B	tid	da	wan	urs	1	0	6
1262	da	KBKL	tid	da	wan	wel	1	0	4
1262	da	KBKL	tid	da	wan	urs	1	0	6
1262	da	KBKL	tid	da	wan	fin	0	1	0,2
1263	da	KBKL	fin	da	tid	uli	0	1	1,1
1263	da	KBKL	fin	da	tid	wan	0	0	7
1264	da	KBKL	fin	da	tid	wan	0	0	7
1264	da	KBKL	fin	da	tid	uli	0	1	1,1
1265	da	KBKL	tid	da	fin	uli	0	1	1,1
1265	da	KBKL	tid	da	fin	wan	0	0	7
1266	da	KBKL	fin	da	tid	wan	0	0	7
1266	da	KBKL	fin	da	tid	uli	0	1	1,1
1267	da	B	fin	da	wel	wan	1	0	7
1267	da	B	fin	da	wel	eli	0	0	2,2
1267	da	B	fin	da	wel	uli	0	1	1,1
1268	da	KBKL	tid	da	wel	eli	0	1	2,2
1269	da	B	tid	da	wan	urs	1	0	6
1269	da	B	tid	da	wan	wel	1	0	4
1269	da	B	tid	da	wan	fin	0	1	0,2
1270	da	KBKL	fin	da	tid	wan	0	0	7
1270	da	KBKL	fin	da	tid	uli	0	1	1,1
1271	da	KBKL	tid	da	wel	eli	1	1	2,2
1272	da	B	fin	da	tid	wan	0	0	7
1272	da	B	fin	da	tid	uli	0	1	1,1
1273	da	B	tid	da	wel	eli	1	1	2,2
1274	da	B	fin	da	tid	wan	0	0	7
1274	da	B	fin	da	tid	uli	0	1	1,1
1275	da	KBKL	tid	da	wel	eli	0	1	2,2
1276	da	KBKL	fin	da	tid	uli	0	1	1,1
1276	da	KBKL	fin	da	tid	wan	0	0	7
1277	da	B	fin	da	tid	uli	0	1	1,1
1277	da	B	fin	da	tid	wan	0	0	7
1278	da	KBKL	tid	da	sil	urs	1	0	6
1278	da	KBKL	tid	da	sil	eli		1	2,2
1278	da	KBKL	tid	da	sil	uli		1	1,1
1279	da	KBKL	eli	da	sil	wel	1	1	4
1279	da	KBKL	eli	da	sil	uli	0	1	1,1
1279	da	KBKL	eli	da	sil	urs	0	0	6
1280	da	L	fin	da	tid	uli	1	1	1,1
1280	da	L	fin	da	tid	wan	0	0	7
1281	da	B	fin	da	sil	eli	1	0	2,2
1281	da	B	fin	da	sil	tid	1	0	2,7
1281	da	B	fin	da	sil	urs	0	0	6
1281	da	B	fin	da	sil	wan	0	0	7
1282	da	KBKL	tid	da	eli	wel	0	0	4
1282	da	KBKL	tid	da	eli	sil	1	0	5
1283	af	KBKL	wel	af	eli	sil	0	0	5
1283	af	KBKL	wel	af	eli	tid	0	1	2,7
1284	c	L	sil	c		urs	1	0	6
1284	c	L	sil	c		uli	0	0	1,1
1284	c	L	sil	c		tid	0	0	2,7
1284	c	L	sil	c		eli	1	0	2,2
1285	af	KBKL	wel	af	sil	uli	0	1	1,1
1285	af	KBKL	wel	af	sil	tid	0	1	2,7
1285	af	KBKL	wel	af	sil	urs	1	0	6
1286	da	KBKL	tid	da	urs	wan	1	0	7
1286	da	KBKL	tid	da	urs	sil	0	0	5
1287	af	KBKL	tid	af	sil	urs	0	0	6
1287	af	KBKL	tid	af	sil	uli	0	1	1,1
1287	af	KBKL	tid	af	sil	eli	0	1	2,2
1288	af	KBKL	wel	af	eli	sil	1	0	5
1288	af	KBKL	wel	af	eli	tid	0	1	2,7
1289	af	KBKL	wel	af	urs	sil	1	0	5
1289	af	KBKL	wel	af	urs	wan	0	0	7
1289	af	KBKL	wel	af	urs	eli	0	1	2,2
1290	da	B	urs	da	eli	wel	1	1	4
1290	da	B	urs	da	eli	tid	1	1	2,7
1290	da	B	urs	da	eli	wan	0	0	7
1291	af	KBKL	wel	af	eli	sil	0	0	5
1291	af	KBKL	wel	af	eli	tid	0	1	2,7
1292	da	B	tid	da	wel	eli	1	1	2,2
1293	af	B	wel	af	urs	eli	1	1	2,2
1293	af	B	wel	af	urs	wan	1	0	7
1293	af	B	wel	af	urs	sil	1	0	5
1294	af	KBKL	sil	af	wel	urs	1	0	6
1294	af	KBKL	sil	af	wel	uli	1	1	1,1
1294	af	KBKL	sil	af	wel	tid	0	1	2,7
1295	da	KBKL	fin	da	tid	wan	0	0	7
1295	da	KBKL	fin	da	tid	uli	0	1	1,1
1296	da	KBKL	fin	da	tid	wan	0	0	7
1296	da	KBKL	fin	da	tid	uli	0	1	1,1
1297	af	B	tid	af	urs	wan	0	0	7
1297	af	B	tid	af	urs	sil	0	0	5
1298	af	KBKL	eli	af	sil	wel	0	1	4
1298	af	KBKL	eli	af	sil	urs	0	0	6
1298	af	KBKL	eli	af	sil	uli	0	1	1,1
1299	da	KBKL	tid	da	wan	wel	1	0	4
1299	da	KBKL	tid	da	wan	urs		0	6
1299	da	KBKL	tid	da	wan	fin	0	1	0,2
1300	da	KBKL	fin	da	eli	wel	1	0	4
1300	da	KBKL	fin	da	eli	tid	1	0	2,7
1300	da	KBKL	fin	da	eli	sil	1	0	5
1300	da	KBKL	fin	da	eli	uli	0	1	1,1
1300	da	KBKL	fin	da	eli	wan	0	0	7
1301	da	B	tid	da	wel	eli	0	1	2,2
1302	da	B	fin	da	wel	wan	1	0	7
1302	da	B	fin	da	wel	uli	1	1	1,1
1302	da	B	fin	da	wel	eli	0	0	2,2
1303	da	KBKL	uli	da	tid	fin	1	1	0,2
1304	da	KBKL	fin	da	urs	uli	0	1	1,1
1304	da	KBKL	fin	da	urs	sil	0	0	5
1305	da	KBKL	tid	da	urs	wan	1	0	7
1305	da	KBKL	tid	da	urs	sil	1	0	5
1306	da	B	tid	da	urs	wan	0	0	7
1306	da	B	tid	da	urs	sil	0	0	5
1307	af	KBKL	eli	af	uli	fin	0	1	0,2
1307	af	KBKL	eli	af	uli	tid	0	0	2,7
1308	af	KBKL	eli	af	uli	fin	0	1	0,2
1308	af	KBKL	eli	af	uli	tid	0	0	2,7
1308	af	KBKL	eli	af	uli	wel	1	0	4
1313	af	KBKL	eli	af	wan	tid	1	1	2,7
1315	af	KBKL	urs	af	eli	tid	0	1	2,7
1317	da	B	uli	da	eli	fin	1	1	0,2
1317	da	B	uli	da	eli	tid	0	0	2,7
1318	af	KBKL	uli	af	sil	fin	0	1	0,2
1319	af	KBKL	uli	af	sil	fin	0	1	0,2
1319	af	KBKL	uli	af	sil	tid	0	0	2,7
1319	af	KBKL	uli	af	sil	urs	0	0	6
1321	af	KBKL	tid	af	sil	eli	0	1	2,2
1321	af	KBKL	tid	af	sil	uli	0	1	1,1
1322	af	KBKL	urs	af	eli	wan	1	0	7
1322	af	KBKL	urs	af	eli	wel	0	1	4
1322	af	KBKL	urs	af	eli	tid	0	1	2,7
1325	af	KBKL	tid	af	sil	uli	0	1	1,1
1325	af	KBKL	tid	af	sil	urs	0	0	6
1326	da	B	fin	da	tid	uli	0	1	1,1
1326	da	B	fin	da	tid	wan	0	0	7
1327	da	KBKL	eli	da	urs	wel	1	1	4
1327	da	KBKL	eli	da	urs	tid	1	1	2,7
1327	da	KBKL	eli	da	urs	wan	0	0	7
1328	af	KBKL	sil	af	urs	uli	1	1	1,1
1328	af	KBKL	sil	af	urs	tid	1	1	2,7
1328	af	KBKL	sil	af	urs	wan	0	0	7
1328	af	KBKL	sil	af	urs	uli	0	1	1,1
1329	af	KBKL	wan	af	wel	urs	0	0	6
1329	af	KBKL	wan	af	wel	fin	0	1	0,2
1329	af	KBKL	wan	af	wel	eli	0	1	2,2
1330	da	KBKL	fin	da	urs	uli	0	1	1,1
1330	da	KBKL	fin	da	urs	sil	1	0	5
1331	da	KBKL	fin	da	eli	wan	1	0	7
1331	da	KBKL	fin	da	eli	wel	1	0	4
1331	da	KBKL	fin	da	eli	uli	1	1	1,1
1331	da	KBKL	fin	da	eli	tid	0	0	2,7
1331	da	KBKL	fin	da	eli	sil	0	0	5
1332	da	KBKL	fin	da	eli	wan	0	0	7
1332	da	KBKL	fin	da	eli	wel	0	0	4
1332	da	KBKL	fin	da	eli	uli	0	1	1,1
1332	da	KBKL	fin	da	eli	tid	0	0	2,7
1332	da	KBKL	fin	da	eli	sil	0	0	5
1333	af	KBKL	eli	af	sil	wel	0	1	4
1333	af	KBKL	eli	af	sil	urs	0	0	6
1333	af	KBKL	eli	af	sil	uli	0	1	1,1
1334	da	KBKL	uli	da	eli	wel	1	0	4
1334	da	KBKL	uli	da	eli	tid	1	0	2,7
1334	da	KBKL	uli	da	eli	sil	1	0	5
1334	da	KBKL	uli	da	eli	fin	1	1	0,2
1335	da	KBKL	uli	da	fin	wan	1	0	7
1336	af	KBKL	sil	af	urs	wan	1	0	7
1336	af	KBKL	sil	af	urs	uli	0	1	1,1
1338	af	KBKL	eli	af	sil	wel	1	1	4
1338	af	KBKL	eli	af	sil	uli	0	1	1,1
1339	af	KBKL	wan	af	sil	wel	1	1	4
1339	af	KBKL	wan	af	sil	tid	1	1	2,7
1339	af	KBKL	wan	af	sil	fin	0	1	0,2
1339	af	KBKL	wan	af	sil	eli	1	1	2,2
1339	af	KBKL	wan	af	sil	uli	0	1	1,1
1340	af	KBKL	wan	af	urs	wel		1	4
1340	af	KBKL	wan	af	urs	fin	1	1	0,2
1340	af	KBKL	wan	af	urs	sil	1	1	5
1341	af	KBKL	uli	af	fin	wan	0	0	7
1342	af	KBKL	sil	af	urs	uli	1	1	1,1
1342	af	KBKL	sil	af	urs	tid	0	1	2,7
1342	af	KBKL	sil	af	urs	eli	0	1	2,2
1342	af	KBKL	sil	af	urs	wan	0	0	7
1343	af	KBKL	uli	af	fin	wan	0	0	7
1344	af	KBKL	uli	af	sil	fin	1	1	0,2
1344	af	KBKL	uli	af	sil	urs	0	0	6
1344	af	KBKL	uli	af	sil	tid	0	0	2,7
1344	af	KBKL	uli	af	sil	eli	0	0	2,2
1345	af	KBKL	uli	af	wel	fin	0	1	0,2
1345	af	KBKL	uli	af	wel	eli	0	0	2,2
1346	af	KBKL	urs	af	sil	wan	0	0	7
1346	af	KBKL	urs	af	sil	uli	0	1	1,1
1347	af	B	wan	af	wel	urs	0	0	6
1347	af	B	wan	af	wel	fin	0	1	0,2
1348	af	KBKL	wan	af	sil	uli	1	1	1,1
1348	af	KBKL	wan	af	sil	fin	0	1	0,2
1348	af	KBKL	wan	af	sil	wel	0	1	4
1349	af	KBKL	sil	af	uli	tid	0	0	2,7
1349	af	KBKL	sil	af	uli	fin	0	1	0,2
1349	af	KBKL	sil	af	uli	eli	0	0	2,2
1350	af	KBKL	wel	af	urs	wan	0	0	7
1351	af	KBKL	wan	af	urs	wel	1	1	4
1351	af	KBKL	wan	af	urs	fin	0	1	0,2
1352	af	KBKL	wel	af	urs	wan	0	0	7
1355	af	KBKL	sil	af	uli	fin	1	1	0,2
1356	af	KBKL	tid	af	sil	uli	0	1	1,1
1358	af	KBKL	uli	af	urs	fin	1	1	0,2
1361	af	KBKL	fin	af	uli	wan	0	0	7
1362	af	KBKL	wel	af	wan	urs	0	0	6
1362	af	KBKL	wel	af	wan	fin	0	1	0,2
1362	af	KBKL	wel	af	wan	eli	0	1	2,2
1363	af	KBKL	eli	af	wel	tid	0	1	2,7
1363	af	KBKL	eli	af	wel	sil	0	0	5
1364	af	KBKL	wel	af	eli	tid	0	1	2,7
1364	af	KBKL	wel	af	eli	sil	0	0	5
1365	af	KBKL	tid	af	sil	urs	0	0	6
1365	af	KBKL	tid	af	sil	uli	0	1	1,1
1365	af	KBKL	tid	af	sil	eli	0	1	2,2
1366	af	KBKL	tid	af	sil	urs	0	0	6
1366	af	KBKL	tid	af	sil	uli	0	1	1,1
1366	af	KBKL	tid	af	sil	eli	0	1	2,2
1367	af	KBKL	sil	af	tid	urs	0	0	6
1367	af	KBKL	sil	af	tid	uli	0	1	1,1
1367	af	KBKL	sil	af	tid	eli	0	1	2,2
1368	af	KBKL	wel	af	eli	tid	0	1	2,7
1368	af	KBKL	wel	af	eli	sil	0	0	5
1369	af	KBKL	wel	af	sil	uli	0	1	1,1
1369	af	KBKL	wel	af	sil	urs	0	0	6
1369	af	KBKL	wel	af	sil	tid	0	1	2,7
1370	af	KBKL	wan	af	sil	eli	1	1	2,2
1370	af	KBKL	wan	af	sil	wel	1	1	4
1370	af	KBKL	wan	af	sil	uli	0	1	1,1
1370	af	KBKL	wan	af	sil	tid	0	1	2,7
1370	af	KBKL	wan	af	sil	fin	0	1	0,2
1371	af	KBKL	wan	af	sil	eli	0	1	2,2
1371	af	KBKL	wan	af	sil	wel	0	1	4
1371	af	KBKL	wan	af	sil	uli	0	1	1,1
1371	af	KBKL	wan	af	sil	tid	1	1	2,7
1371	af	KBKL	wan	af	sil	fin	0	1	0,2
1372	af	KBKL	sil	af	urs	eli	1	1	2,2
1372	af	KBKL	sil	af	urs	wan	1	0	7
1372	af	KBKL	sil	af	urs	tid	0	1	2,7
1372	af	KBKL	sil	af	urs	uli	0	1	1,1
1373	af	KBKL	uli	af	tid	fin	0	1	0,2
1374	af	KBKL	wel	af	eli	tid	1	1	2,7
1374	af	KBKL	wel	af	eli	sil	0	0	5
1375	af	KBKL	wel	af	wan	eli	1	1	2,2
1375	af	KBKL	wel	af	wan	urs	0	0	6
1375	af	KBKL	wel	af	wan	fin	0	1	0,2
1376	af	KBKL	urs	af	wel	wan	0	0	7
1376	af	KBKL	urs	af	wel	eli	1	1	2,2
1377	da	B	tid	da	urs	wan	0	0	7
1378	af	KBKL	wan	af	tid	wel	1	0	4
1378	af	KBKL	wan	af	tid	fin	1	1	0,2
1378	af	KBKL	wan	af	tid	urs	0	0	6
1379	af	KBKL	urs	af	uli	wan	0	0	7
1379	af	KBKL	urs	af	uli	fin	0	1	0,2
1380	af	KBKL	urs	af	uli	wan	0	0	7
1380	af	KBKL	urs	af	uli	fin	0	1	0,2
1381	af	KBKL	urs	af	eli	wan	0	0	7
1381	af	KBKL	urs	af	eli	tid	0	1	2,7
1382	af	KBKL	uli	af	fin	wan	0	0	7
1383	af	KBKL	uli	af	wel	fin	1	1	0,2
1383	af	KBKL	uli	af	wel	eli	1	0	2,2
1384	af	KBKL	wel	af	uli	fin	0	1	0,2
1385	af	KBKL	sil	af	urs	tid	1	1	2,7
1385	af	KBKL	sil	af	urs	eli	0	1	2,2
1385	af	KBKL	sil	af	urs	wan	0	0	7
1386	af	KBKL	wan	af	wel	urs	0	0	6
1387	af	KBKL	uli	af	sil	urs	0	0	6
1387	af	KBKL	uli	af	sil	tid	0	0	2,7
1387	af	KBKL	uli	af	sil	eli	0	0	2,2
1387	af	KBKL	uli	af	sil	fin	1	1	0,2
1388	af	KBKL	uli	af	sil	fin	0	1	0,2
1388	af	KBKL	uli	af	sil	eli	0	0	2,2
1388	af	KBKL	uli	af	sil	tid	0	0	2,7
1388	af	KBKL	uli	af	sil	urs	0	0	6
1389	af	KBKL	wel	af	fin	eli	1	0	2,2
1389	af	KBKL	wel	af	fin	wan	0	0	7
1390	af	KBKL	sil	af	urs	eli	1	1	2,2
1390	af	KBKL	sil	af	urs	tid	0	1	2,7
1390	af	KBKL	sil	af	urs	wan	0	0	7
1391	af	KBKL	urs	af	eli	wel	0	1	4
1391	af	KBKL	urs	af	eli	tid	0	1	2,7
1393	af	KBKL	uli	af	fin	wan	0	0	7
1394	af	KBKL	wel	af	uli	eli	1	0	2,2
1394	af	KBKL	wel	af	uli	fin	0	1	0,2
1395	af	KBKL	uli	af	eli	wel	1	0	4
1395	af	KBKL	uli	af	eli	fin	0	1	0,2
1395	af	KBKL	uli	af	eli	tid	0	0	2,7
1396	af	KBKL	uli	af	wel	fin	0	1	0,2
1397	da	KBKL	eli	da	wan	tid	1	1	2,7
1397	da	KBKL	eli	da	wan	sil	1	1	5
1397	da	KBKL	eli	da	wan	fin	1	1	0,2
1398	af	KBKL	sil	af	urs	wan	0	0	7
1398	af	KBKL	sil	af	urs	eli	1	1	2,2
1399	af	KBKL	wan	af	sil	wel	1	1	4
1399	af	KBKL	wan	af	sil	tid	0	1	2,7
1400	da	B	tid	da	wel	eli	0	1	2,2
1401	da	KBKL	fin	da	eli	wel	1	0	4
1401	da	KBKL	fin	da	eli	wan	1	0	7
1401	da	KBKL	fin	da	eli	tid	1	0	2,7
1401	da	KBKL	fin	da	eli	uli		1	1,1
1401	da	KBKL	fin	da	eli	sil	1	0	5
1402	da	B	tid	da	urs	wan	1	0	7
1402	da	B	tid	da	urs	sil	1	0	5
1403	da	KBKL	wel	da	wan	urs	0	0	6
1403	da	KBKL	wel	da	wan	fin	0	1	0,2
1403	da	KBKL	wel	da	wan	eli	0	1	2,2
1404	da	B	wel	da	urs	wan	1	0	7
1404	da	B	wel	da	urs	sil	1	0	5
1404	da	B	wel	da	urs	eli	1	1	2,2
1405	da	KBKL	urs	da	wan	wel	1	1	4
1405	da	KBKL	urs	da	wan	sil	1	1	5
1405	da	KBKL	urs	da	wan	fin	0	1	0,2
1406	da	KBKL	uli	da	eli	wel	0	0	4
1406	da	KBKL	uli	da	eli	tid	0	0	2,7
1406	da	KBKL	uli	da	eli	fin	0	1	0,2
1406	da	KBKL	uli	da	eli	sil	0	0	5
1407	da	KBKL	tid	da	urs	wan	0	0	7
1407	da	KBKL	tid	da	urs	sil	1	0	5
1408	da	B	fin	da	tid	wan	1	0	7
1408	da	B	fin	da	tid	uli	1	1	1,1
1409	da	B	fin	da	tid	wan	1	0	7
1409	da	B	fin	da	tid	uli	0	1	1,1
1410	da	KBKL	uli	da	eli	fin	0	1	0,2
1410	da	KBKL	uli	da	eli	tid	0	0	2,7
1411	da	KBKL	fin	da	eli	tid	1	0	2,7
1411	da	KBKL	fin	da	eli	uli	1	1	1,1
1411	af	KBKL	eli	af	fin	tid	0	0	2,7
1411	af	KBKL	eli	af	fin	wan	0	0	7
1411	af	KBKL	eli	af	fin	wel	0	0	4
1411	af	KBKL	eli	af	fin	sil	0	0	5
1412	af	KBKL	eli	af	fin	tid	1	0	2,7
1412	af	KBKL	eli	af	fin	wel	1	0	4
1412	af	KBKL	eli	af	fin	sil	0	0	5
1413	af	B	urs	af	eli	tid	1	1	2,7
1414	af	KBKL	uli	af	tid	fin	0	1	0,2
1415	af	KBKL	wel	af	urs	sil	1	0	5
1415	af	KBKL	wel	af	urs	eli	1	1	2,2
1416	af	KBKL	sil	af	eli	uli	1	1	1,1
1416	af	KBKL	sil	af	eli	urs	0	0	6
1416	af	KBKL	sil	af	eli	wel	0	1	4
1417	da	B	tid	da	urs	wan	1	0	7
1418	af	KBKL	sil	af	wel	tid	0	1	2,7
1420	af	KBKL	wan	af	wel	urs	0	0	6
1420	af	KBKL	wan	af	wel	eli	1	1	2,2
1421	af	KBKL	sil	af	urs	wan	1	0	7
1421	af	KBKL	sil	af	urs	tid	1	1	2,7
1421	af	KBKL	sil	af	urs	eli	0	1	2,2
1422	af	KBKL	wan	af	urs	sil	1	1	5
1422	af	KBKL	wan	af	urs	wel	0	1	4
1423	af	KBKL	wel	af	tid	eli	1	1	2,2
1424	af	KBKL	eli	af	tid	wel	1	0	4
1424	af	KBKL	eli	af	tid	sil	0	0	5
1425	af	KBKL	sil	af	wan	wel	1	1	4
1425	af	KBKL	sil	af	wan	tid	0	1	2,7
1425	af	KBKL	sil	af	wan	eli	0	1	2,2
1426	af	KBKL	sil	af	eli	wel	0	1	4
1427	af	KBKL	wel	af	tid	eli	0	1	2,2
1428	af	KBKL	tid	af	sil	urs	0	0	6
1431	af	KBKL	uli	af	tid	fin	1	1	0,2
1432	c	B	uli	c		fin	0	0	0,2
1434	c	KBKL	uli	c		fin	0	0	0,2
1436	af	KBKL	tid	af	eli	wel	0	0	4
1437	af	KBKL	urs	af	wel	eli	0	1	2,2
1438	c	L	eli	c		tid	0	0	2,7
1440	c	B	fin	c		uli	0	0	1,1
1441	af	KBKL	uli	af	sil	tid	0	0	2,7
1441	af	KBKL	uli	af	sil	fin	0	1	0,2
1441	af	KBKL	uli	af	sil	urs	0	0	6
1442	af	KBKL	eli	af	wan	urs	0	0	6
1442	af	KBKL	eli	af	wan	sil	0	1	5
1443	af	KBKL	sil	af	urs	eli	0	1	2,2
1443	af	KBKL	sil	af	urs	wan	0	0	7
1444	af	KBKL	urs	af	sil	uli	1	1	1,1
1445	af	KBKL	fin	af	urs	sil	0	0	5
1446	af	KBKL	urs	af	fin	uli	0	1	1,1
1448	da	B	uli	da	urs	fin	1	1	0,2
1449	af	KBKL	uli	af	sil	tid	0	0	2,7
1449	af	KBKL	uli	af	sil	fin	0	1	0,2
1450	af	KBKL	wel	af	sil	urs	1	0	6
1450	af	KBKL	wel	af	sil	uli	1	1	1,1
1450	af	KBKL	wel	af	sil	tid	0	1	2,7
1451	da	B	eli	da	tid	sil	1	0	5
1451	da	B	eli	da	tid	wel	1	0	4
1452	af	KBKL	wel	af	tid	eli	0	1	2,2
1453	af	KBKL	wan	af	tid	wel	1	0	4
1453	af	KBKL	wan	af	tid	urs	1	0	6
1454	c	KBKL	uli	c		fin	0	0	0,2
1455	c	KBKL	fin	c		wan	1	0	7
1455	c	KBKL	fin	c		uli	0	0	1,1
1457	af	B	wan	af	urs	wel	1	1	4
1458	c	KBKL	sil	c		eli	0	0	2,2
1458	c	KBKL	sil	c		tid	0	0	2,7
1458	c	KBKL	sil	c		urs	0	0	6
1460	af	KBKL	eli	af	wan	sil	1	1	5
1460	af	KBKL	eli	af	wan	tid	0	1	2,7
1460	af	KBKL	eli	af	wan	fin	0	1	0,2
1461	af	KBKL	wan	af	eli	sil	1	1	5
1461	af	KBKL	wan	af	eli	tid	0	1	2,7
1461	af	KBKL	wan	af	eli	fin	0	1	0,2
1462	af	KBKL	eli	af	wel	tid	0	1	2,7
1463	af	KBKL	wel	af	wan	urs	0	0	6
1463	af	KBKL	wel	af	wan	eli	1	1	2,2
1464	af	KBKL	urs	af	wan	fin	0	1	0,2
1465	c	KBKL	fin	c		wan	0	0	7
1467	da	KBKL	wel	da	urs	wan	0	0	7
1467	da	KBKL	wel	da	urs	sil	1	0	5
1468	af	KBKL	wel	af	sil	urs	1	0	6
1469	c	KBKL	sil	sr		urs	0	0	6
1469	af	KBKL	wel	af	sil	urs	0	0	6
1470	c	KBKL	eli	c		sil	0	0	5
1470	c	KBKL	eli	c		wel	0	0	4
1471	c	KBKL	wel	c		eli	0	0	2,2
1472	da	B	eli	da	urs	tid	1	1	2,7
1472	da	B	eli	da	urs	wel	0	1	4
1472	da	B	eli	da	urs	wan	0	0	7
1474	c	KBKL	eli	c		tid	0	0	2,7
1474	c	KBKL	eli	c		wel	0	0	4
1474	c	KBKL	eli	c		sil	0	0	5
1475	c	KBKL	wan	c		urs	0	0	6
1475	c	KBKL	wan	c		wel	0	0	4
1475	c	KBKL	wan	c		fin	0	0	0,2
1476	c	B	uli	c		fin	0	0	0,2
1478	c	KBKL	fin	c		uli	0	0	1,1
1478	c	KBKL	fin	c		wan	0	0	7
1479	c	KBKL	eli	c		wel	0	0	4
1479	c	KBKL	eli	c		tid	0	0	2,7
1479	c	KBKL	eli	c		sil	0	0	5
1480	c	L	urs	c		wan	0	0	7
1480	c	L	urs	c		sil	0	0	5
1481	c	KBKL	eli	c		tid	1	0	2,7
1481	c	KBKL	eli	c		wel	0	0	4
1481	c	KBKL	eli	c		sil	0	0	5
1482	c	KBKL	sil	c		tid	0	0	2,7
1482	c	KBKL	sil	c		urs	0	0	6
1482	c	KBKL	sil	c		uli	0	0	1,1
1482	c	KBKL	sil	c		eli	0	0	2,2
1483	c	L	urs	c		wan	0	0	7
1483	c	L	urs	c		sil	0	0	5
1484	c	KBKL	uli	c		fin	0	0	0,2
[truncated: 1,893 more rows]
